# Supplementary material for: Application of a universal parasite diagnostic test to biological specimens collected from animals
Source: Int J Parasitol Parasites Wildl. 2022 Dec 22;20:20–30. doi: 10.1016/j.ijppaw.2022.12.003 (PMC9803608; doi:10.1016/j.ijppaw.2022.12.003)
Supplement: Multimedia component 1 [file mmc1.xlsx]

## Sheet: Raw nUPX results
Note: If a specimen is not listed in this table but is present in the tables in the main manuscript, that indicates that a sequence from a parasite or fungus was not detected in this specimen at all.
Specimen name	Reads matching to a given reference sequence	Total reads (paired and merged) generated for this specimen	Percent identity	Percentage of reads matching to a given reference sequence	Reference sequence match	Consensus sequence detected
Coyote 1 Contig 1	1348	6648	1	20.2768	Toxocara_cati_18S_small_subunit_ribosomal_RNA_gene,__EF180059.1_	ACCAGACTTGCCCTCTCATAGATCCTCGTTAACGGGTTTAAATTGTACCCATTCCGATAACCGGCCTCATAGAGAACGGTCTCGTTATTTTTCGTCACTACCTCCTCATGCCGAGAGTGGGTAATTTGCGCGCCTGCTGCCTTCCTTGGAT
Coyote 2 Contig 1	1039	1570	1	66.1783	Dirofilaria_immitis_MN241432.1_	ACCAGACTTGCCCTCTCATAGATCCTCGTTAACAGGTTTAAATTGTACCCATTCCGATAACCGGCCTCATAGAGAACGGTCTCGTTATTTTTCGTCACTACCTCCTCATTCTGAGATTGGGTAATTTGCGCGCCTGCTGCCTTCCTTGGAT
Cow 1 Contig 1	15669	18237	1	85.9187	Theileria_sp.,_possibly__luwenshuni_or_orientalis_or_ovis__or_velifera_MK838117.1,_MK849886.1,_LC430939.1,_LC431551.1_	GCACCAGACTTGCCCTCCAATTGATACTCTGGAAGAGGTTTAAATTCCCATCATTCCAATTACAAGACATTAAGCCCCGTATTGTTATTTCTTGTCACTACCTCCCTGTGTCAGGATTGGGTAATTTGCGCGCCTGCTGCCTTCCTTAGATGTGGTAGCCGTT
Cow 1 Contig 2	185	18237	1	1.01442	Theileria_sp.,_possibly__luwenshuni_or_orientalis_or_ovis__or_velifera_MK838117.1,_MK849886.1,_LC430939.1,_LC431551.1_	GCACCAGACTTGCCCTCCAATTGATACTCTGGAAGAGGTTTAAATTCCCATCATTCCAATTACAAGACATTAAGCCCCGTATTGTTATTTCTTGTCACTACCTCCCTGTGTCAGGATTGGGTAATTTGCGCGCCTGCTGCCTTCCTTAGATGTGGTAGCCGTT
Cow 1 Contig 3	46	18237	0.994	0.252234	Theileria_sp.,_possibly__luwenshuni_or_orientalis_or_ovis__or_velifera_MK838117.1,_MK849886.1,_LC430939.1,_LC431551.1_	AACGGCTACCACATCTAAGGAAGGCAGCAGGCGCGCAAATTACCCACTCCTGACACAGGGAGGTAGTGACAAGAAATAACAATACGGGGCTTAATGTCTTGTAATTGGAATGATGGGAATTTAAACCTCTTCCAGAGTATCAATTGGAGGGCAAGTCTGGTGC
Cow 1 Contig 4	32	18237	0.994	0.175467	Theileria_sp.,_possibly__luwenshuni_or_orientalis_or_ovis__or_velifera_MK838117.1,_MK849886.1,_LC430939.1,_LC431551.1_	GCACCAGACTTGCCCTCCAATTGATACTCTGGAAGGGGTTTAAATTCCCATCATTCCAATTACAAGACATTAAGCCCCGTATTGTTATTTCTTGTCACTACCTCCCTGTGTCAGGATTGGGTAATTTGCGCGCCTGCTGCCTTCCTTAGATGTGGTAGCCGTT
Elk 2 (liv) Contig 1	1246	3676	1	33.8955	Theileria_sp._possibly_cervi_or_iso_RMP_	CACCAGACTTGCCCTCCAATTGATACTCTGGAAGAGGTTTAAATTCCCATCATTCCAATTACAAAACATACGTCCCGTATTGTTATTTCTTGTCACTACCTCCCTGTGTCAGGATTGGGTAATTTGCGCGCCTGCTGCCTTCCTTAGATG
Elk 2 (liv) Contig 2	988	3676	1	26.877	Theileria_sp.,_possibly__luwenshuni_or_orientalis_or_ovis__or_velifera_MK838117.1,_MK849886.1,_LC430939.1,_LC431551.1_	CACCAGACTTGCCCTCCAATTGATACTCTGGAAGAGGTTTAAATTCCCATCATTCCAATTACAAGACATTAAGCCCCGTATTGTTATTTCTTGTCACTACCTCCCTGTGTCAGGATTGGGTAATTTGCGCGCCTGCTGCCTTCCTTAGATG
Elk 2 (skm) Contig 1	73	1531	1	4.76813	Theileria_sp._possibly_cervi_or_iso_RMP_	CACCAGACTTGCCCTCCAATTGATACTCTGGAAGAGGTTTAAATTCCCATCATTCCAATTACAAAACATACGTCCCGTATTGTTATTTCTTGTCACTACCTCCCTGTGTCAGGATTGGGTAATTTGCGCGCCTGCTGCCTTCCTTAGATG
Elk 2 (skm) Contig 2	40	1531	1	2.61267	Theileria_sp.,_possibly__luwenshuni_or_orientalis_or_ovis__or_velifera_MK838117.1,_MK849886.1,_LC430939.1,_LC431551.1_	CATCTAAGGAAGGCAGCAGGCGCGCAAATTACCCAATCCTGACACAGGGAGGTAGTGACAAGAAATAACAATACGGGGCTTAATGTCTTGTAATTGGAATGATGGGAATTTAAACCTCTTCCAGAGTATCAATTGGAGGGCAAGTCTGGTG
Lynx 3 Contig 1	433	7889	0.994	5.48866	Hepatozoon_felis_MK836092.1_	CACCAGACTTGCCCTCCAATTGATACTTTAAAAAGCTTTTAAATTTCTATCATTCCAATTACAAAGCATTTTAACTGCCTTGTATTGTTATTTCTTGTCACTACCTCTCTTATGCTGTTAGAATTGGGTAATTTGCGCGCCTGCTGCCTTCCTTAGATG
Muskrat 1 Contig 1	68	5473	1	1.24246	Hydatigera_sp._LC008537.1_	CACCAGACTTGCCCTCCAATTGATCCTCGTGAAAGGATTTAGAGTCCACTCATTCCGATTACGGAGCCTCTTGAAGGAGTCCCGCATCGGTATTTTTCGTCACCACCTCCCCGTGCTGGGAGTGGGTAATTTGCGCGCCTGCTGCCTCCCTTGGAAG
Opossum 2 Contig 1	4961	8281	1	59.9082	Dracunculus_lutrae_JF934737.1_	CACCAGGCTTGCCCTCTCATAGATCCTCGTTAACAGGTTTAAATTGTACCCATTCCGATAACCGGCCTCAATGAGAACGGTCTCGTTATTTTTCGTCACTACCTCCTCTTGCTGAGAGTGGGTAATTTGCGCGCCTGCTGCCTTCCTTGGAAG
Opossum 2 Contig 2	36	8281	0.993	0.43473	Dracunculus_lutrae_JF934737.1_	CACCAGGCTTGCCCTCTCATAGATCCTCGTTAACAGGTTTAAATTGTACCCATTCCAATAACCGGCCTCAATGAGAACGGTCTCGTTATTTTTCGTCACTACCTCCTCTTGCTGAGAGTGGGTAATTTGCGCGCCTGCTGCCTTCCTTGGAAG
Opossum 2 Contig 4	32	8281	0.993	0.386427	Dracunculus_lutrae_JF934737.1_	CACCAGGCTTGCCCTCTCATAGATCCTCGTTAACAGGTTTAAATTGTACCCATTCCGATAACCGGCCTCAATGAGAACGGTCTCGTTATTTTTCGTCACTACCTCCTCTTGCTGAGAGTGGGTAATTTGCGCGCCTGCTGCCTTCCTTGGCAG
Opossum 2 Contig 5	27	8281	0.993	0.326048	Dracunculus_lutrae_JF934737.1_	CATCCAAGGAAGGCAGCAGGCGCGCAAATTACCCACTCTCAGCAAGAGGAGGTAGTGACGAAAAATAACGAGACCGTTCTCATTGAGGCCGGTTATCGGAATGGGTACAATTTAAACCTGTTAACGAGGATCTATGAGAGGGCAAGCCTGGTG
Robin 1 Contig 1	736	5067	0.993	14.5254	Cyrnea_seurati_EU004816.1_	ACCAGACTTGCCCTCTCATAGATCCTTGTTAACGGGTTTAAATTGTACCCATTCCGATAACCGGCCTCAAAGAGAACGGTCTCGTTATTTTTCGTCACTACCTCCTCATTCCGAGAGTGGGTAATTTGCGCGCCTGCTGCCTTCCTTGGAT
Robin 1 Contig 2	26	5067	0.993	0.513124	Cyrnea_seurati_EU004816.1_	GACTTGCCCTCTCATAGATCCTTGTTAACGGGTTTAAATTGTACCCATTCCGATAACCGGCCTCAAAGAGAACGGTCTCGTTATTTTTCGTCACTACCTCCTCATTCCGAGAGTGGGTAATTTGCGCGCCTGCTGCCTTCCTTGGATG
Gannet 2 (H) Contig 1	2281	11844	1	19.2587	Sarcocystis_sp.,_possibly_Sarcocystis_halieti_or_caninum_or_falcatula_or_neurona__-_MH898962.1	CACCAGACTTGCCCTCCAATTGTTACTCTGAAAGGGGTTTGGATTCCCATCATTCCAATCACTAGAAATATAATTTCCAGTGTTGTTATTTCTTGTCACTACCTCCCTGAGTCAGGATTGGGTAATTTGCGCGCCTGCTGCCTTCCTTAGATG
Gannet 2 (H) Contig 2	181	11844	0.993	1.5282	Sarcocystis_sp.,_possibly_Sarcocystis_halieti_or_caninum_or_falcatula_or_neurona__-_MH898962.1	CATCCAAGGAAGGCAGCAGGCGCGCAAATTACCCAATCCTGACTCAGGGAGGTAGTGACAAGAAATAACAACACTGGAAATTATATTTCTAGTGATTGGAATGATGGGAATCCAAACCCCTTTCAGAGTAACAATTGGAGGGCAAGTCTGGTG
Gannet 2 (M) Contig 1	26	11766	1	0.220976	Sarcocystis_sp.,_possibly_Sarcocystis_halieti_or_caninum_or_falcatula_or_neurona__-_MH898962.1	CACCAGACTTGCCCTCCAATTGTTACTCTGAAAGGGGTTTGGATTCCCATCATTCCAATCACTAGAAATATAATTTCCAGTGTTGTTATTTCTTGTCACTACCTCCCTGAGTCAGGATTGGGTAATTTGCGCGCCTGCTGCCTTCCTTAGATG
Gannet 3 (H) Contig 1	2415	13368	1	18.0655	Sarcocystis_sp.,_possibly_Sarcocystis_halieti_or_caninum_or_falcatula_or_neurona__-_MH898962.1	CACCAGACTTGCCCTCCAATTGTTACTCTGAAAGGGGTTTGGATTCCCATCATTCCAATCACTAGAAATATAATTTCCAGTGTTGTTATTTCTTGTCACTACCTCCCTGAGTCAGGATTGGGTAATTTGCGCGCCTGCTGCCTTCCTTAGATG
Gannet 3 (H) Contig 2	223	13368	0.993	1.66816	Sarcocystis_sp.,_possibly_Sarcocystis_halieti_or_caninum_or_falcatula_or_neurona__-_MH898962.1	CATCCAAGGAAGGCAGCAGGCGCGCAAATTACCCAATCCTGACTCAGGGAGGTAGTGACAAGAAATAACAACACTGGAAATTATATTTCTAGTGATTGGAATGATGGGAATCCAAACCCCTTTCAGAGTAACAATTGGAGGGCAAGTCTGGTG
Gannet 3 (M) Contig 1	429	13928	1	3.08013	Sarcocystis_sp.,_possibly_Sarcocystis_halieti_or_caninum_or_falcatula_or_neurona__-_MH898962.1	CACCAGACTTGCCCTCCAATTGTTACTCTGAAAGGGGTTTGGATTCCCATCATTCCAATCACTAGAAATATAATTTCCAGTGTTGTTATTTCTTGTCACTACCTCCCTGAGTCAGGATTGGGTAATTTGCGCGCCTGCTGCCTTCCTTAGATG
Gannet 3 (M) Contig 2	35	13928	0.993	0.251292	Sarcocystis_sp.,_possibly_Sarcocystis_halieti_or_caninum_or_falcatula_or_neurona__-_MH898962.1	CACCAGACTTGCCCTCCAATTGTTACTCTGAAAGGGGTTTGGATTCCCATCATTCCAATCACTAGAAATATAATTTCCAGTGTTGTTATTTCTTGTCACTACCTCCCTGAGTCAGGATTGGGTAATTTGCGCGCCTGCTGCCTTCCTTGGATG
Gannet 4 (H) Contig 1	91	15782	1	0.576606	Sarcocystis_sp.,_possibly_Sarcocystis_halieti_or_caninum_or_falcatula_or_neurona__-_MH898962.1	CACCAGACTTGCCCTCCAATTGTTACTCTGAAAGGGGTTTGGATTCCCATCATTCCAATCACTAGAAATATAATTTCCAGTGTTGTTATTTCTTGTCACTACCTCCCTGAGTCAGGATTGGGTAATTTGCGCGCCTGCTGCCTTCCTTAGATG
Gannet 4 (M) Contig 1	1201	12348	1	9.72627	Sarcocystis_sp.,_possibly_Sarcocystis_halieti_or_caninum_or_falcatula_or_neurona__-_MH898962.1	CACCAGACTTGCCCTCCAATTGTTACTCTGAAAGGGGTTTGGATTCCCATCATTCCAATCACTAGAAATATAATTTCCAGTGTTGTTATTTCTTGTCACTACCTCCCTGAGTCAGGATTGGGTAATTTGCGCGCCTGCTGCCTTCCTTAGATG
Gannet 4 (M) Contig 2	128	12348	0.993	1.03661	Sarcocystis_sp.,_possibly_Sarcocystis_halieti_or_caninum_or_falcatula_or_neurona__-_MH898962.1	CATCCAAGGAAGGCAGCAGGCGCGCAAATTACCCAATCCTGACTCAGGGAGGTAGTGACAAGAAATAACAACACTGGAAATTATATTTCTAGTGATTGGAATGATGGGAATCCAAACCCCTTTCAGAGTAACAATTGGAGGGCAAGTCTGGTG
Gannet 4 (M) Contig 3	24	12348	0.993	0.194363	Sarcocystis_sp.,_possibly_Sarcocystis_halieti_or_caninum_or_falcatula_or_neurona__-_MH898962.1	CACCAGACTTGCCCTCCAATTGTTACTCTGAAAGGGGTTTGGATTCCCATCATTCCAATCACTAGAAATATAATTTCCAGTGTTGTTATTTCTTGTCACTACCTCCCTGAGTCAGGATTGGGTAACTTGCGCGCCTGCTGCCTTCCTTAGATG
Penguin 9 Contig 1	301	6224	0.981	4.83612	Aetholaelaps_trilyssa_MN935448.1_	CACCAGACTTGCCCTCCAATAGTTCCTCGTTAAAGGATTTAGAATGTACTCATTCCAATTACGAAGCCTCATAAGAGTCTCGCATTGTTATTTTTTGTCACTACCTCCCCGTGCCGGGATTGGGTAATTTACGCGCCTGCTGCCTTCCTTAGATGTAG
Penguin 10	2865	5336	1	53.6919	Uncultured_Glomus_HG380200.1_	CACCAGACTTGCCCTCCAATTGTTCCTCGTTAAGAGATTTAAATTGTACTCATTCCAATTATAAGACCCGAAAGGGCCCTATATTGTTATTTATTGTCACTACCTCCCCGTGTCGGGATTGGGTAATTTGCGCGCCTGCTGCCTTCCTTGGATG
Penguin 10	248	5336	1	4.64768	Tetraploa_sp._MN908560.1_	CACCAGACTTGCCCTCCAATTGTTCCTCGTTAAGGGATTTAAATTGTACTCATTCCAATTACAAGACCCAAAAGAGCCCTGTATCAGTATTTATTGTCACTACCTCCCCGTGTCGGGATTGGGTAATTTGCGCGCCTGCTGCCTTCCTTGGATG
Penguin 10	147	5336	1	2.75487	Rhipicephalus_glabroscutatus_MN320377.1_	CACCAGACTTGCCCTCCAATTGATCCTCGTTAAAGGATTTAGAGTGTACTCATTTCAATTACGGGGCCTCAAAAGAGTCCCGTATTGTTATTTTTCGTCACTACCTCCCCGTGCCGGGAGTGGGTAATTTGCGCGCCTGCTGCCTTCCTTGGATG
Penguin 10	41	5336	1	0.768366	Uncultured_Glomus_HG380200.1_	GACTTGCCCTCCAATTGTTCCTCGTTAAGAGATTTAAATTGTACTCATTCCAATTATAAGACCCGAAAGGGCCCTATATTGTTATTTATTGTCACTACCTCCCCGTGTCGGGATTGGGTAATTTGCGCGCCTGCTGCCTTCCTTGGATGTGGT
Pygmy Falcon 1 Contig 1	71	5954	0.993	1.19248	Plasmodium_matutinum_MK650534.1_	GACTTGCCCTCCAATTGTTACTTTAGGAAGTTTTTAAATTCCTATCATTCCAATTGCAAAACCAAAATTTGGCTTTGCATCGTTATTTCTTGTCACTACCTCTCTTCTTTAGAATTGGGTAATTTACGCGCCTGCTGCCTTCCTTAGATG
Pygmy Falcon 1 Contig 2	48	5954	1	0.806181	Plasmodium_matutinum_MK650534.1_	GACTTGCCCTCCAATTGTTACTTTAGGAAGTTTTTAAATTCCTATCATTCCAATTGCAAAACCAAAATTTGGCCTTGCATCGTTATTTCTTGTCACTACCTCTCTTCTTTAGAATTGGGTAATTTACGCGCCTGCTGCCTTCCTTAGATG
Pygmy Falcon 2 Contig 1	57	3305	0.993	1.72466	Plasmodium_matutinum_MK650534.1_	GACTTGCCCTCCAATTGTTACTTTAGGAAGTTTTTAAATTCCTATCATTCCAATTGCAAAACCAAAATTTGGCTTTGCATCGTTATTTCTTGTCACTACCTCTCTTCTTTAGAATTGGGTAATTTACGCGCCTGCTGCCTTCCTTAGATG
Pygmy Falcon 2 Contig 2	48	3305	1	1.45234	Plasmodium_matutinum_MK650534.1_	GACTTGCCCTCCAATTGTTACTTTAGGAAGTTTTTAAATTCCTATCATTCCAATTGCAAAACCAAAATTTGGCCTTGCATCGTTATTTCTTGTCACTACCTCTCTTCTTTAGAATTGGGTAATTTACGCGCCTGCTGCCTTCCTTAGATG
Raccoon 1 Contig 1	1407	10834	1	12.9869	Babesia_vulpes_KT223483.1_	CACCAGACTTGCCCTCCAATTGATACTCTGGGAAGGGTTTAGATTCCCATCATTCCAATTACAAGACTATAAGCCCTGTATTGTTATTTCTTGTCACTACCTCCCTGTGTCAGGATTGGGTAATTTGCGCGCCTGCTGCCTTCCTTAGATG
Raccoon 1 Contig 2	235	10834	1	2.1691	Babesia_sp._MK580475.1_	CACCAGACTTGCCCTCCAATTGTTACTCTGGTGAGGGTTTAGGTCACCATCATTCCAATTACAAGACAATTGCCCTGTATTGTTATTTCTTGTCACTACCTCCCTGTGTCAGGATTGGGTAATTTGCGCGCCTGCTGCCTTCCTTAGATG
Raccoon 1 Contig 3	41	10834	0.993	0.378438	Babesia_vulpes_KT223483.1_	CATCCAAGGAAGGCAGCAGGCGCGCAAATTACCCAATCCTGACACAGGGAGGTAGTGACAAGAAATAACAATACAGGGCTTATAGTCTTGTAATTGGAATGATGGGAATCTAAACCCTTCCCAGAGTATCAATTGGAGGGCAAGTCTGGTG
Raccoon 2 Contig 1	383	4393	1	8.71842	Babesia_sp._MK580475.1_	CACCAGACTTGCCCTCCAATTGTTACTCTGGTGAGGGTTTAGGTCACCATCATTCCAATTACAAGACAATTGCCCTGTATTGTTATTTCTTGTCACTACCTCCCTGTGTCAGGATTGGGTAATTTGCGCGCCTGCTGCCTTCCTTAGATG
Raccoon 2 Contig 2	85	4393	1	1.9349	Babesia_vulpes_KT223483.1_	CACCAGACTTGCCCTCCAATTGATACTCTGGGAAGGGTTTAGATTCCCATCATTCCAATTACAAGACTATAAGCCCTGTATTGTTATTTCTTGTCACTACCTCCCTGTGTCAGGATTGGGTAATTTGCGCGCCTGCTGCCTTCCTTAGATG
Raccoon 2 Contig 3	27	4393	1	0.614614	Ixodes_ricinus_MN296295.1_	CACCAGACTTGCCCTCCAATTGTTACTCTGGTGAGGGTTTAGGTCACCATCATTCCAATTACAAGACAATTGCCCTGTATTGTTATTTCTTGTCACTACCTCCCTGTGTCAGGATTGGGTAATTTGCGCGCCTGCTGCCTTCCTTGGATG
Raccoon 3 Contig 1	8457	10110	1	83.6499	Babesia_sp._MK580475.1_	CACCAGACTTGCCCTCCAATTGTTACTCTGGTGAGGGTTTAGGTCACCATCATTCCAATTACAAGACAATTGCCCTGTATTGTTATTTCTTGTCACTACCTCCCTGTGTCAGGATTGGGTAATTTGCGCGCCTGCTGCCTTCCTTAGATG
Raccoon 4 Contig 1	148	10136	1	1.46014	Babesia_vulpes_KT223483.1_	CACCAGACTTGCCCTCCAATTGATACTCTGGGAAGGGTTTAGATTCCCATCATTCCAATTACAAGACTATAAGCCCTGTATTGTTATTTCTTGTCACTACCTCCCTGTGTCAGGATTGGGTAATTTGCGCGCCTGCTGCCTTCCTTAGATG
Raccoon 4 Contig 2	112	10136	1	1.10497	Filarial_nematode,_possibly_Mansonella_perstans_or_Filarioidea_sp._-_KT907503.1	CACCAGACTTGCCCTCTCATAGATCCTCGTTAACGGGTTTAAATTGTACCCATTCCGATAACCGGCCTACAAAGAGAACGGTCTCGTTATTTTTCGTCACTACCTCCTCATTCTGAGAGTGGGTAATTTGCGCGCCTGCTGCCTTCCTTGGATG
Raccoon 4 Contig 3	42	10136	1	0.414365	Hepatozoon_sp._KR262500.1_	GACTTGCCCTCCAATTGATACTTTAAAAAGTGTTTAAATTTCTATCATTCCAATTACAAAACATTTTAACTGCCTTGTATTGTTATTTCTTGTCACTACCTCTCTTATGCTGTTAGAATTGGGTAATTTGCGCGCCTGCTGCCTTCCTTAGATG
Raccoon 5 Contig 1	1153	10439	1	11.0451	Babesia_vulpes_KT223483.1_	CACCAGACTTGCCCTCCAATTGATACTCTGGGAAGGGTTTAGATTCCCATCATTCCAATTACAAGACTATAAGCCCTGTATTGTTATTTCTTGTCACTACCTCCCTGTGTCAGGATTGGGTAATTTGCGCGCCTGCTGCCTTCCTTAGATG
Raccoon 5 Contig 2	104	10439	1	0.996264	Babesia_sp._MK580475.1_	CACCAGACTTGCCCTCCAATTGTTACTCTGGTGAGGGTTTAGGTCACCATCATTCCAATTACAAGACAATTGCCCTGTATTGTTATTTCTTGTCACTACCTCCCTGTGTCAGGATTGGGTAATTTGCGCGCCTGCTGCCTTCCTTAGATG
Raccoon 5 Contig 3	90	10439	0.993	0.862152	Babesia_vulpes_KT223483.1_	CATCCAAGGAAGGCAGCAGGCGCGCAAATTACCCAATCCTGACACAGGGAGGTAGTGACAAGAAATAACAATACAGGGCTTATAGTCTTGTAATTGGAATGATGGGAATCTAAACCCTTCCCAGAGTATCAATTGGAGGGCAAGTCTGGTG
Raccoon 5 Contig 4	73	10439	1	0.699301	Babesia_sp._EU109716.1_	CATCTAAGGAAGGCAGCAGGCGCGCAAATTACCCAATCCTGACACAGGGAGGTAGTGACAAGAAATAACAATACAGGGCTTAAGTCTTGTAATTGGAATGATGGTGCCTTAAACCCTCACCAGAGTACCAATTGGAGGGCAAGTCTGGTG
Raccoon 7 Contig 1	23242	27354	1	84.9675	Babesia_sp._MK580475.1_	CACCAGACTTGCCCTCCAATTGTTACTCTGGTGAGGGTTTAGGTCACCATCATTCCAATTACAAGACAATTGCCCTGTATTGTTATTTCTTGTCACTACCTCCCTGTGTCAGGATTGGGTAATTTGCGCGCCTGCTGCCTTCCTTAGATG
Raccoon 7 Contig 2	63	27354	1	0.230314	Ixodes_ricinus_MN296295.1_	CATCCAAGGAAGGCAGCAGGCGCGCAAATTACCCAATCCTGACACAGGGAGGTAGTGACAAGAAATAACAATACAGGGCAATTGTCTTGTAATTGGAATGATGGTGACCTAAACCCTCACCAGAGTAACAATTGGAGGGCAAGTCTGGTG
Raccoon 7 Contig 3	27	27354	0.993	0.0987059	Babesia_sp._MK580475.1_	CACCAGACTTGCCCTCCAATTGTTACTCTGGTGAGGGTTTAGGTCACCATCATTCCAATTACAAGACAATTGCCCTGTATTGTTATTTCTTGTCACTACCTCCCTGTGTCAGGAGTGGGTAATTTGCGCGCCTGCTGCCTTCCTTAGATG
Raccoon 8 Contig 1	8483	13879	1	61.1211	Babesia_vulpes_KT223483.1_	CACCAGACTTGCCCTCCAATTGATACTCTGGGAAGGGTTTAGATTCCCATCATTCCAATTACAAGACTATAAGCCCTGTATTGTTATTTCTTGTCACTACCTCCCTGTGTCAGGATTGGGTAATTTGCGCGCCTGCTGCCTTCCTTAGATG
Raccoon 8 Contig 2	3205	13879	1	23.0924	Babesia_sp._MK580475.1_	CACCAGACTTGCCCTCCAATTGTTACTCTGGTGAGGGTTTAGGTCACCATCATTCCAATTACAAGACAATTGCCCTGTATTGTTATTTCTTGTCACTACCTCCCTGTGTCAGGATTGGGTAATTTGCGCGCCTGCTGCCTTCCTTAGATG
Raccoon 8 Contig 4	58	13879	1	0.417898	Babesia_sp._EU109716.1_	CATCTAAGGAAGGCAGCAGGCGCGCAAATTACCCAATCCTGACACAGGGAGGTAGTGACAAGAAATAACAATACAGGGCTTAAGTCTTGTAATTGGAATGATGGTGCCTTAAACCCTCACCAGAGTACCAATTGGAGGGCAAGTCTGGTG
Raccoon 8 Contig 6	41	13879	0.993	0.29541	Babesia_sp._MK580475.1_	CACCAGACTTGCCCTCCAATTGATACTCTGGTGAGGGTTTAGGTCACCATCATTCCAATTACAAGACAATTGCCCTGTATTGTTATTTCTTGTCACTACCTCCCTGTGTCAGGATTGGGTAATTTGCGCGCCTGCTGCCTTCCTTAGATG
Raccoon 8 Contig 7	27	13879	0.993	0.194539	Babesia_vulpes_KT223483.1_	CATCTAAGGAAGGCAGCAGGCGCGCAAATTACCCAATCCTGACACAGGGAGGTAGTGACAAGAAATAACAATACAGGGCTTATAGTCTTGTAATTGGAATGATGGGAATCTAAACCCTTCCCAGAGTAACAATTGGAGGGCAAGTCTGGTG
Racoon 9 Contig 1	39	11184	1	0.348712	Babesia_sp._MK580475.1_	CACCAGACTTGCCCTCCAATTGTTACTCTGGTGAGGGTTTAGGTCACCATCATTCCAATTACAAGACAATTGCCCTGTATTGTTATTTCTTGTCACTACCTCCCTGTGTCAGGATTGGGTAATTTGCGCGCCTGCTGCCTTCCTTAGATG
Raccoon 11 Contig 1	530	3719	1	14.2511	Babesia_sp._MK580475.1_	CACCAGACTTGCCCTCCAATTGTTACTCTGGTGAGGGTTTAGGTCACCATCATTCCAATTACAAGACAATTGCCCTGTATTGTTATTTCTTGTCACTACCTCCCTGTGTCAGGATTGGGTAATTTGCGCGCCTGCTGCCTTCCTTAGATG
Raccoon 11 Contig 2	44	3719	1	1.18311	Ixodes_ricinus_MN296295.1_	CATCCAAGGAAGGCAGCAGGCGCGCAAATTACCCAATCCTGACACAGGGAGGTAGTGACAAGAAATAACAATACAGGGCAATTGTCTTGTAATTGGAATGATGGTGACCTAAACCCTCACCAGAGTAACAATTGGAGGGCAAGTCTGGTG
Raccoon 13 Contig 1	10995	25448	1	43.2058	Babesia_sp._EU109716.1_	CACCAGACTTGCCCTCCAATTGGTACTCTGGTGAGGGTTTAAGGCACCATCATTCCAATTACAAGACTTAAGCCCTGTATTGTTATTTCTTGTCACTACCTCCCTGTGTCAGGATTGGGTAATTTGCGCGCCTGCTGCCTTCCTTAGATG
Raccoon 13 Contig 2	9199	25448	1	36.1482	Babesia_sp._MK580475.1_	CACCAGACTTGCCCTCCAATTGTTACTCTGGTGAGGGTTTAGGTCACCATCATTCCAATTACAAGACAATTGCCCTGTATTGTTATTTCTTGTCACTACCTCCCTGTGTCAGGATTGGGTAATTTGCGCGCCTGCTGCCTTCCTTAGATG
Raccoon 13 Contig 3	276	25448	0.987	1.08456	Babesia_sp._KJ486571.1_	CATCTAAGGAAGGCAGCAGGCGCGCAAATTACCCAATCCTGACACAGGGAGGTAGTGACAAGAAATAACAATACAGGGCTTAAGTCTTGTAATTGGAATGATGGTGACCTAAACCCTCACCAGAGTAACAATTGGAGGGCAAGTCTGGTG
Raccoon 13 Contig 5	221	25448	0.993	0.868438	Babesia_sp._EU109716.1_	CACCAGACTTGCCCTCCAATTGTTACTCTGGTGAGGGTTTAAGGCACCATCATTCCAATTACAAGACTTAAGCCCTGTATTGTTATTTCTTGTCACTACCTCCCTGTGTCAGGATTGGGTAATTTGCGCGCCTGCTGCCTTCCTTAGATG
Raccoon 13 Contig 6	190	25448	0.993	0.746621	Babesia_sp._MK580475.1_	CACCAGACTTGCCCTCCAATTGGTACTCTGGTGAGGGTTTAGGTCACCATCATTCCAATTACAAGACAATTGCCCTGTATTGTTATTTCTTGTCACTACCTCCCTGTGTCAGGATTGGGTAATTTGCGCGCCTGCTGCCTTCCTTAGATG
Raccoon 13 Contig 7	125	25448	1	0.491198	Babesia_sp._MK580475.1_	ACCAGACTTGCCCTCCAATTGTTACTCTGGTGAGGGTTTAGGTCACCATCATTCCAATTACAAGACAATTGCCCTGTATTGTTATTTCTTGTCACTACCTCCCTGTGTCAGGATTGGGTAATTTGCGCGCCTGCTGCCTTCCTTAGATG
Raccoon 13 Contig 8	104	25448	1	0.408677	Babesia_sp._EU109716.1_	ACCAGACTTGCCCTCCAATTGGTACTCTGGTGAGGGTTTAAGGCACCATCATTCCAATTACAAGACTTAAGCCCTGTATTGTTATTTCTTGTCACTACCTCCCTGTGTCAGGATTGGGTAATTTGCGCGCCTGCTGCCTTCCTTAGATG
Raccoon 13 Contig 9	24	25448	0.993	0.09431	Babesia_sp._EU109716.1_	CACCAGACTTGCCCTCCAATTGGTACTCTGGTGAGGGTTTAAGGCACCATCATTCCAATTACAAGACTTATGCCCTGTATTGTTATTTCTTGTCACTACCTCCCTGTGTCAGGATTGGGTAATTTGCGCGCCTGCTGCCTTCCTTAGATG
Raccoon 14 Contig 1	69	16819	1	0.41025	Alternaria_alternata_MN072923.1_	CACCAGACTTGCCCTCCAATTGTTCCTCGTTAAGAGGTTTAAATTGTACTCATTCCAATTACAAGACCCAAAAGAGCCCTGTATCAGTATTTATTGTCACTACCTCCCCGTGTCGGGATTGGGTAATTTGCGCGCCTGCTGCCTTCCTTGGATG
Raccoon 14 Contig 2	20	16819	1	0.118913	Babesia_vulpes_KT223483.1_	CACCAGACTTGCCCTCCAATTGATACTCTGGGAAGGGTTTAGATTCCCATCATTCCAATTACAAGACTATAAGCCCTGTATTGTTATTTCTTGTCACTACCTCCCTGTGTCAGGATTGGGTAATTTGCGCGCCTGCTGCCTTCCTTAGATG
Raccoon 17 Contig 1	7327	10235	1	71.5877	Babesia_sp._MK580475.1_	CACCAGACTTGCCCTCCAATTGTTACTCTGGTGAGGGTTTAGGTCACCATCATTCCAATTACAAGACAATTGCCCTGTATTGTTATTTCTTGTCACTACCTCCCTGTGTCAGGATTGGGTAATTTGCGCGCCTGCTGCCTTCCTTAGATG
Raccoon 17 Contig 2	32	10235	1	0.312653	Ixodes_ricinus_MN296295.1_	CATCCAAGGAAGGCAGCAGGCGCGCAAATTACCCAATCCTGACACAGGGAGGTAGTGACAAGAAATAACAATACAGGGCAATTGTCTTGTAATTGGAATGATGGTGACCTAAACCCTCACCAGAGTAACAATTGGAGGGCAAGTCTGGTG
Raccoon 19 Contig 1	94	9968	1	0.943018	Babesia_sp._MK580475.1_	CACCAGACTTGCCCTCCAATTGTTACTCTGGTGAGGGTTTAGGTCACCATCATTCCAATTACAAGACAATTGCCCTGTATTGTTATTTCTTGTCACTACCTCCCTGTGTCAGGATTGGGTAATTTGCGCGCCTGCTGCCTTCCTTAGATG
Raccoon 19 Contig 2	76	9968	1	0.76244	Babesia_vulpes_KT223483.1_	CATCTAAGGAAGGCAGCAGGCGCGCAAATTACCCAATCCTGACACAGGGAGGTAGTGACAAGAAATAACAATACAGGGCTTATAGTCTTGTAATTGGAATGATGGGAATCTAAACCCTTCCCAGAGTATCAATTGGAGGGCAAGTCTGGTG
Raccoon 19 Contig 3	75	9968	1	0.752408	Filarial_nematode,_possibly_Mansonella_perstans_or_Filarioidea_sp._-_KT907503.1	CATCCAAGGAAGGCAGCAGGCGCGCAAATTACCCACTCTCAGAATGAGGAGGTAGTGACGAAAAATAACGAGACCGTTCTCTTTGTAGGCCGGTTATCGGAATGGGTACAATTTAAACCCGTTAACGAGGATCTATGAGAGGGCAAGTCTGGTG
Raccoon 20 Contig 1	1861	11175	1	16.6532	Babesia_vulpes_KT223483.1_	CATCTAAGGAAGGCAGCAGGCGCGCAAATTACCCAATCCTGACACAGGGAGGTAGTGACAAGAAATAACAATACAGGGCTTATAGTCTTGTAATTGGAATGATGGGAATCTAAACCCTTCCCAGAGTATCAATTGGAGGGCAAGTCTGGTG
Raccoon 20 Contig 2	496	11175	1	4.43848	Hepatozoon_sp._KR262500.1_	CATCTAAGGAAGGCAGCAGGCGCGCAAATTACCCAATTCTAACAGCATAAGAGAGGTAGTGACAAGAAATAACAATACAAGGCAGTTAAAATGTTTTGTAATTGGAATGATAGAAATTTAAACACTTTTTAAAGTATCAATTGGAGGGCAAGTC
Raccoon 20 Contig 3	141	11175	0.993	1.26174	Babesia_vulpes_KT223483.1_	CATCCAAGGAAGGCAGCAGGCGCGCAAATTACCCAATCCTGACACAGGGAGGTAGTGACAAGAAATAACAATACAGGGCTTATAGTCTTGTAATTGGAATGATGGGAATCTAAACCCTTCCCAGAGTATCAATTGGAGGGCAAGTCTGGTG
Raccoon 20 Contig 5	53	11175	1	0.474273	Hepatozoon_sp._KR262500.1_	CATCTAAGGAAGGCAGCAGGCGCGCAAATTACCCAATTCTAACAGCATAAGAGAGGTAGTGACAAGAAATAACAATACAAGGCAGTTAAAATGTTTTGTAATTGGAATGATAGAAATTTAAACACTTTTTAAAGTATCAATTGGAGGGCAAGTCTGGTG
Raccoon 20 Contig 6	44	11175	1	0.393736	Babesia_vulpes_KT223483.1_	CATCTAAGGAAGGCAGCAGGCGCGCAAATTACCCAATCCTGACACAGGGAGGTAGTGACAAGAAATAACAATACAGGGCTTATAGTCTTGTAATTGGAATGATGGGAATCTAAACCCTTCCCAGAGTATCAATTGGAGGGCAAGTC
Raccoon 20 Contig 7	41	11175	1	0.36689	Babesia_sp._EU109716.1_	CATCTAAGGAAGGCAGCAGGCGCGCAAATTACCCAATCCTGACACAGGGAGGTAGTGACAAGAAATAACAATACAGGGCTTAAGTCTTGTAATTGGAATGATGGTGCCTTAAACCCTCACCAGAGTACCAATTGGAGGGCAAGTCTGGTG
Raccoon 20 Contig 8	38	11175	0.994	0.340045	Hepatozoon_sp._KR262500.1_	CACCAGACTTGCCCTCCAATTGATACTTTAAAAAGTGTTTAAATTTCTATCATTCCAATTACAAAACATTTTAACTGCCTTGTATTGTTATTTCTTGTCACTACCTCTCTTATGCTGTTAGAATTGGGTAATTTGCGCGCCTGCTGCCTTCCTTGGATG
Raccoon 21 Contig 1	22173	27534	1	80.5295	Babesia_sp._MK580475.1_	CACCAGACTTGCCCTCCAATTGTTACTCTGGTGAGGGTTTAGGTCACCATCATTCCAATTACAAGACAATTGCCCTGTATTGTTATTTCTTGTCACTACCTCCCTGTGTCAGGATTGGGTAATTTGCGCGCCTGCTGCCTTCCTTAGATG
Raccoon 21 Contig 2	782	27534	1	2.84012	Babesia_sp._EU109716.1_	CACCAGACTTGCCCTCCAATTGGTACTCTGGTGAGGGTTTAAGGCACCATCATTCCAATTACAAGACTTAAGCCCTGTATTGTTATTTCTTGTCACTACCTCCCTGTGTCAGGATTGGGTAATTTGCGCGCCTGCTGCCTTCCTTAGATG
Raccoon 21 Contig 3	295	27534	1	1.0714	Babesia_sp._MK580475.1_	CCACATCTAAGGAAGGCAGCAGGCGCGCAAATTACCCAATCCTGACACAGGGAGGTAGTGACAAGAAATAACAATACAGGGCAATTGTCTTGTAATTGGAATGATGGTGACCTAAACCCTCACCAGAGTAACAATTGGAGGGCAAGTC
Raccoon 21 Contig 4	41	27534	1	0.148907	Ixodes_ricinus_MN296295.1_	CATCCAAGGAAGGCAGCAGGCGCGCAAATTACCCAATCCTGACACAGGGAGGTAGTGACAAGAAATAACAATACAGGGCAATTGTCTTGTAATTGGAATGATGGTGACCTAAACCCTCACCAGAGTAACAATTGGAGGGCAAGTCTGGTG
Raccoon 21 Contig 5	40	27534	0.993	0.145275	Babesia_sp._MK580475.1_	CATCTAAGGAAGGCAGCAGGCGCGCAAATTACCCACTCCTGACACAGGGAGGTAGTGACAAGAAATAACAATACAGGGCAATTGTCTTGTAATTGGAATGATGGTGACCTAAACCCTCACCAGAGTAACAATTGGAGGGCAAGTCTGGTG
Raccoon 21 Contig 6	38	27534	0.993	0.138011	Babesia_sp._MK580475.1_	CATCTAAGGAAGGCAGCAGGCGCGCAAATTACCCAATCCCGACACAGGGAGGTAGTGACAAGAAATAACAATACAGGGCAATTGTCTTGTAATTGGAATGATGGTGACCTAAACCCTCACCAGAGTAACAATTGGAGGGCAAGTCTGGTG
Raccoon 21 Contig 9	28	27534	0.993	0.101692	Babesia_sp._MK580475.1_	CACCAGACTTGCCCTCCAATTGGTACTCTGGTGAGGGTTTAGGTCACCATCATTCCAATTACAAGACAATTGCCCTGTATTGTTATTTCTTGTCACTACCTCCCTGTGTCAGGATTGGGTAATTTGCGCGCCTGCTGCCTTCCTTAGATG
Raccoon 21 Contig 10	27	27534	0.993	0.0980606	Babesia_sp._MK580475.1_	CACCAGACTTGCCCTCCAATTGTTACTCTGGTGAGGGTTTAGGGCACCATCATTCCAATTACAAGACAATTGCCCTGTATTGTTATTTCTTGTCACTACCTCCCTGTGTCAGGATTGGGTAATTTGCGCGCCTGCTGCCTTCCTTAGATG
Raccoon 22 Contig 1	16171	21221	1	76.2028	Babesia_vulpes_KT223483.1_	CACCAGACTTGCCCTCCAATTGATACTCTGGGAAGGGTTTAGATTCCCATCATTCCAATTACAAGACTATAAGCCCTGTATTGTTATTTCTTGTCACTACCTCCCTGTGTCAGGATTGGGTAATTTGCGCGCCTGCTGCCTTCCTTAGATG
Raccoon 22 Contig 2	1110	21221	1	5.23067	Babesia_sp._MK580475.1_	CACCAGACTTGCCCTCCAATTGTTACTCTGGTGAGGGTTTAGGTCACCATCATTCCAATTACAAGACAATTGCCCTGTATTGTTATTTCTTGTCACTACCTCCCTGTGTCAGGATTGGGTAATTTGCGCGCCTGCTGCCTTCCTTAGATG
Raccoon 22 Contig 3	281	21221	1	1.32416	Babesia_vulpes_KT223483.1_	CATCTAAGGAAGGCAGCAGGCGCGCAAATTACCCAATCCTGACACAGGGAGGTAGTGACAAGAAATAACAATACAGGGCTTATAGTCTTGTAATTGGAATGATGGGAATCTAAACCCTTCCCAGAGTATCAATTGGAGGGCAAGTC
Raccoon 22 Contig 4	69	21221	1	0.32515	Babesia_vulpes_KT223483.1_	CATCTAAGGAAGGCAGCAGGCGCGCAAATTACCCAATCCTGACACAGGGAGGTAGTGACAAGAAATAACAATACAGGGCTTATAGTCTTGTAATTGGAATGATGGGAATCTAAACCCTTCCCAGAGTATCAATTGGAGGGCAAGTC
Raccoon 22 Contig 5	43	21221	0.993	0.202629	Babesia_vulpes_KT223483.1_	CATCCAAGGAAGGCAGCAGGCGCGCAAATTACCCAATCCTGACACAGGGAGGTAGTGACAAGAAATAACAATACAGGGCTTATAGTCTTGTAATTGGAATGATGGGAATCTAAACCCTTCCCAGAGTATCAATTGGAGGGCAAGTCTGGTG
Raccoon 22 Contig 7	37	21221	1	0.174356	Babesia_sp._EU109716.1_	CACCAGACTTGCCCTCCAATTGGTACTCTGGTGAGGGTTTAAGGCACCATCATTCCAATTACAAGACTTAAGCCCTGTATTGTTATTTCTTGTCACTACCTCCCTGTGTCAGGATTGGGTAATTTGCGCGCCTGCTGCCTTCCTTAGATG
Raccoon 22 Contig 8	25	21221	0.993	0.117808	Babesia_vulpes_KT223483.1_	CACCAGACTTGCCCTCCAATTGATACTCTGGTAAGGGTTTAGATTCCCATCATTCCAATTACAAGACTATAAGCCCTGTATTGTTATTTCTTGTCACTACCTCCCTGTGTCAGGATTGGGTAATTTGCGCGCCTGCTGCCTTCCTTAGATG
Raccoon 22 Contig 10	23	21221	0.993	0.108383	Babesia_vulpes_KT223483.1_	CATCTAAGGAAGGCAGCAGGCGCGCAAATTACCCAATCCCGACACAGGGAGGTAGTGACAAGAAATAACAATACAGGGCTTATAGTCTTGTAATTGGAATGATGGGAATCTAAACCCTTCCCAGAGTATCAATTGGAGGGCAAGTCTGGTG
Raccoon 25 (1) Contig 1	163	5052	1	3.22644	Babesia_sp._MK580475.1_	CACCAGACTTGCCCTCCAATTGTTACTCTGGTGAGGGTTTAGGTCACCATCATTCCAATTACAAGACAATTGCCCTGTATTGTTATTTCTTGTCACTACCTCCCTGTGTCAGGATTGGGTAATTTGCGCGCCTGCTGCCTTCCTTAGATG
Raccoon 25 (1) Contig 2	93	5052	1	1.84086	Babesia_vulpes_KT223483.1_	CACCAGACTTGCCCTCCAATTGATACTCTGGGAAGGGTTTAGATTCCCATCATTCCAATTACAAGACTATAAGCCCTGTATTGTTATTTCTTGTCACTACCTCCCTGTGTCAGGATTGGGTAATTTGCGCGCCTGCTGCCTTCCTTAGATG
Raccoon 25 (2) Contig 1	1178	4121	1	28.5853	Babesia_vulpes_KT223483.1_	CACCAGACTTGCCCTCCAATTGATACTCTGGGAAGGGTTTAGATTCCCATCATTCCAATTACAAGACTATAAGCCCTGTATTGTTATTTCTTGTCACTACCTCCCTGTGTCAGGATTGGGTAATTTGCGCGCCTGCTGCCTTCCTTAGATG
Raccoon 25 (2) Contig 2	338	4121	1	8.20189	Babesia_sp._MK580475.1_	CACCAGACTTGCCCTCCAATTGTTACTCTGGTGAGGGTTTAGGTCACCATCATTCCAATTACAAGACAATTGCCCTGTATTGTTATTTCTTGTCACTACCTCCCTGTGTCAGGATTGGGTAATTTGCGCGCCTGCTGCCTTCCTTAGATG
Raccoon 25 (2) Contig 3	41	4121	0.993	0.994904	Babesia_vulpes_KT223483.1_	CATCCAAGGAAGGCAGCAGGCGCGCAAATTACCCAATCCTGACACAGGGAGGTAGTGACAAGAAATAACAATACAGGGCTTATAGTCTTGTAATTGGAATGATGGGAATCTAAACCCTTCCCAGAGTATCAATTGGAGGGCAAGTCTGGTG
Raccoon 27 Contig 1	2132	13351	1	15.9688	Babesia_vulpes_KT223483.1_	CATCTAAGGAAGGCAGCAGGCGCGCAAATTACCCAATCCTGACACAGGGAGGTAGTGACAAGAAATAACAATACAGGGCTTATAGTCTTGTAATTGGAATGATGGGAATCTAAACCCTTCCCAGAGTATCAATTGGAGGGCAAGTCTGGTG
Raccoon 27 Contig 2	218	13351	0.993	1.63284	Babesia_vulpes_KT223483.1_	CATCCAAGGAAGGCAGCAGGCGCGCAAATTACCCAATCCTGACACAGGGAGGTAGTGACAAGAAATAACAATACAGGGCTTATAGTCTTGTAATTGGAATGATGGGAATCTAAACCCTTCCCAGAGTATCAATTGGAGGGCAAGTCTGGTG
Raccoon 27 Contig 4	26	13351	1	0.194742	Babesia_sp._MK580475.1_	CACCAGACTTGCCCTCCAATTGTTACTCTGGTGAGGGTTTAGGTCACCATCATTCCAATTACAAGACAATTGCCCTGTATTGTTATTTCTTGTCACTACCTCCCTGTGTCAGGATTGGGTAATTTGCGCGCCTGCTGCCTTCCTTAGATG
Raccoon 28 Contig 1	12420	19530	1	63.5945	Babesia_vulpes_KT223483.1_	CACCAGACTTGCCCTCCAATTGATACTCTGGGAAGGGTTTAGATTCCCATCATTCCAATTACAAGACTATAAGCCCTGTATTGTTATTTCTTGTCACTACCTCCCTGTGTCAGGATTGGGTAATTTGCGCGCCTGCTGCCTTCCTTAGATG
Raccoon 28 Contig 2	1544	19530	0.993	7.90579	Babesia_sp._-_KY684001.1	CATCTAAGGAAGGCAGCAGGCGCGCAAATTACCCAATACGGACACCGTGAGGTAGTGACAAGAAATAACAATACAGGGCTTTAGCTTTGTAATTGGAATGATGGGAATCTAAACCCCTTCCAGAGTATCAATTGGAGGGCAAGTCTGGTG
Raccoon 28 Contig 3	1458	19530	1	7.46544	Babesia_sp._MK580475.1_	CACCAGACTTGCCCTCCAATTGTTACTCTGGTGAGGGTTTAGGTCACCATCATTCCAATTACAAGACAATTGCCCTGTATTGTTATTTCTTGTCACTACCTCCCTGTGTCAGGATTGGGTAATTTGCGCGCCTGCTGCCTTCCTTAGATG
Raccoon 28 Contig 4	209	19530	1	1.07015	Babesia_vulpes_KT223483.1_	GACTTGCCCTCCAATTGATACTCTGGGAAGGGTTTAGATTCCCATCATTCCAATTACAAGACTATAAGCCCTGTATTGTTATTTCTTGTCACTACCTCCCTGTGTCAGGATTGGGTAATTTGCGCGCCTGCTGCCTTCCTTAGATGTGGTAG
Raccoon 28 Contig 11	32	19530	0.993	0.16385	Babesia_vulpes_KT223483.1_	CATCTAAGGAAGGCAGCAGGCGCGCAAATTACCCAATCCCGACACAGGGAGGTAGTGACAAGAAATAACAATACAGGGCTTATAGTCTTGTAATTGGAATGATGGGAATCTAAACCCTTCCCAGAGTATCAATTGGAGGGCAAGTCTGGTG
Raccoon 28 Contig 12	27	19530	0.993	0.138249	Babesia_vulpes_KT223483.1_	CATCCAAGGAAGGCAGCAGGCGCGCAAATTACCCAATCCTGACACAGGGAGGTAGTGACAAGAAATAACAATACAGGGCTTATAGTCTTGTAATTGGAATGATGGGAATCTAAACCCTTCCCAGAGTATCAATTGGAGGGCAAGTCTGGTG
Raccoon 29 Contig 1	2928	10636	1	27.5291	Babesia_vulpes_KT223483.1_	CACCAGACTTGCCCTCCAATTGATACTCTGGGAAGGGTTTAGATTCCCATCATTCCAATTACAAGACTATAAGCCCTGTATTGTTATTTCTTGTCACTACCTCCCTGTGTCAGGATTGGGTAATTTGCGCGCCTGCTGCCTTCCTTAGATG
Raccoon 29 Contig 2	354	10636	1	3.32832	Babesia_sp._MK580475.1_	CACCAGACTTGCCCTCCAATTGTTACTCTGGTGAGGGTTTAGGTCACCATCATTCCAATTACAAGACAATTGCCCTGTATTGTTATTTCTTGTCACTACCTCCCTGTGTCAGGATTGGGTAATTTGCGCGCCTGCTGCCTTCCTTAGATG
Raccoon 29 Contig 3	44	10636	0.993	0.413689	Babesia_vulpes_KT223483.1_	CATCCAAGGAAGGCAGCAGGCGCGCAAATTACCCAATCCTGACACAGGGAGGTAGTGACAAGAAATAACAATACAGGGCTTATAGTCTTGTAATTGGAATGATGGGAATCTAAACCCTTCCCAGAGTATCAATTGGAGGGCAAGTCTGGTG
Raccoon 31 Contig 1	972	3963	1	24.5269	Toxocara_cati_18S_small_subunit_ribosomal_RNA_gene,__EF180059.1_	CACCAGACTTGCCCTCTCATAGATCCTCGTTAACGGGTTTAAATTGTACCCATTCCGATAACCGGCCTCATAGAGAACGGTCTCGTTATTTTTCGTCACTACCTCCTCATGCCGAGAGTGGGTAATTTGCGCGCCTGCTGCCTTCCTTGGATG
Raccoon 32 Contig 1	2678	4007	1	66.833	Dirofilaria_immitis_MN241432.1_	CACCAGACTTGCCCTCTCATAGATCCTCGTTAACAGGTTTAAATTGTACCCATTCCGATAACCGGCCTCATAGAGAACGGTCTCGTTATTTTTCGTCACTACCTCCTCATTCTGAGATTGGGTAATTTGCGCGCCTGCTGCCTTCCTTGGATG
Raccoon 34 Contig 1	4463	6030	1	74.0133	Dracunculus_lutrae_JF934737.1_	CACCAGGCTTGCCCTCTCATAGATCCTCGTTAACAGGTTTAAATTGTACCCATTCCGATAACCGGCCTCAATGAGAACGGTCTCGTTATTTTTCGTCACTACCTCCTCTTGCTGAGAGTGGGTAATTTGCGCGCCTGCTGCCTTCCTTGGAAG
Raccoon 34 Contig 3	28	6030	0.993	0.464345	Dracunculus_lutrae_JF934737.1_	CACCAGGCTTGCCCTCTCATAGATCCTCGTTAACAGGTTTAAATTGTACCCATTCCGATAACCGGCCTCAATGAGAACGGTCTCGTTATTTTTCGTCACTACCTCCTCTTGCTGAGAGTGGGTAATTTGCGCGCCTGCTGCCTTCCTTGGCAG
Raccoon 34 Contig 4	26	6030	0.993	0.431177	Dracunculus_lutrae_JF934737.1_	CACCAGGCTTGCCCTCTCATAGATCCTCGTTAACAGGTTTAAATTGTACCCATTCCGATAACCGGCCTCAATGAGAACGGTCTCATTATTTTTCGTCACTACCTCCTCTTGCTGAGAGTGGGTAATTTGCGCGCCTGCTGCCTTCCTTGGAAG
Raccoon 34 Contig 5	24	6030	0.993	0.39801	Dracunculus_lutrae_JF934737.1_	CACCAGGCTTGCCCTCTCATAGATCCTCGTTAACAGGTTTAAATTGTACCCATTCCAATAACCGGCCTCAATGAGAACGGTCTCGTTATTTTTCGTCACTACCTCCTCTTGCTGAGAGTGGGTAATTTGCGCGCCTGCTGCCTTCCTTGGAAG
Raccoon 34 Contig 6	24	6030	0.993	0.39801	Dracunculus_lutrae_JF934737.1_	CACCAGGCTTGCCCTCTCATAGATCCTCGTTAACAGGTTTAAATTGTACCCATTCCGATAACCGGCCTCAATGAGAACGGTCTCGTTATTTTTCGTCACTACCTCCACTTGCTGAGAGTGGGTAATTTGCGCGCCTGCTGCCTTCCTTGGAAG
Racoon 9 Contig 1	39	11184	1	0.348712	Babesia_sp._MK580475.1_	CACCAGACTTGCCCTCCAATTGTTACTCTGGTGAGGGTTTAGGTCACCATCATTCCAATTACAAGACAATTGCCCTGTATTGTTATTTCTTGTCACTACCTCCCTGTGTCAGGATTGGGTAATTTGCGCGCCTGCTGCCTTCCTTAGATG
Red Fox 1 Contig 1	8883	20723	0.994	42.8654	Hepatozoon_canis_MN463027.1_	CACCAGACTTGCCCTCCAATTGATACTTTAAAAAGGGTTTAAATTTCTATCATTCCAATTACAAAGCATTTTAACTGCCTTGTATTGTTATTTCTTGTTACTACCTCTCTCATACTGTTAGAATTGGGTAATTTGCGCGCCTGCTGCCTTCCTTAGATG
Red Fox 1 Contig 2	1295	20723	1	6.2491	Babesia_vulpes_KT223483.1_	CACCAGACTTGCCCTCCAATTGATACTCTGGGAAGGGTTTAGATTCCCATCATTCCAATTACAAGACTATAAGCCCTGTATTGTTATTTCTTGTCACTACCTCCCTGTGTCAGGATTGGGTAATTTGCGCGCCTGCTGCCTTCCTTAGATG
Red Fox 1 Contig 3	867	20723	0.987	4.18376	Hepatozoon_canis_MN463027.1_	CACCAGACTTGCCCTCCAATTGATACTTTAAAAAAGGTTTAAATTTCTATCATTCCAATTACAAAGCATTTTAACTGCCTTGTATTGTTATTTCTTGTTACTACCTCTCTCATACTGTTAGAATTGGGTAATTTGCGCGCCTGCTGCCTTCCTTAGATG
Red Fox 1 Contig 4	291	20723	0.987	1.40424	Hepatozoon_canis_MN463027.1_	CATCCAAGGAAGGCAGCAGGCGCGCAAATTACCCAATTCTAACAGTATGAGAGAGGTAGTAACAAGAAATAACAATACAAGGCAGTTAAAATGCTTTGTAATTGGAATGATAGAAATTTAAACCCTTTTTAAAGTATCAATTGGAGGGCAAGTCTGGTG
Red Fox 1 Contig 5	56	20723	1	0.270231	Babesia_vulpes_KT223483.1_	CATCTAAGGAAGGCAGCAGGCGCGCAAATTACCCAATCCTGACACAGGGAGGTAGTGACAAGAAATAACAATACAGGGCTTATAGTCTTGTAATTGGAATGATGGGAATCTAAACCCTTCCCAGAGTATCAATTGGAGGGCAAGTC
Red Fox 1 Contig 6	50	20723	0.993	0.241278	Babesia_vulpes_KT223483.1_	CATCCAAGGAAGGCAGCAGGCGCGCAAATTACCCAATCCTGACACAGGGAGGTAGTGACAAGAAATAACAATACAGGGCTTATAGTCTTGTAATTGGAATGATGGGAATCTAAACCCTTCCCAGAGTATCAATTGGAGGGCAAGTCTGGTG
Red Panda 1 Contig 1	5368	12761	1	42.0657	Trypanosoma_cruzi_-_AF288661.1_(reversed)	CACCAGACTTGTCCTCCAATTGTTACTCGATTTTGGATGGGTTTAAATATCCCCCATTGAAAACGACAATGCAAAAGCACTGTCGGCTCTATTTCTTTTCGCTGCCTCATCTTTTTTTTTTGACATTGGGCAATTTGCGCGCCTGCTGCCCTCCGTAGAAG
Red Panda 1 Contig 2	945	12761	1	7.40538	Trypanosoma_cruzi_-_AY785574.1_(reversed)	CACCAGACTTGTCCTCCAATTGTTACTCGATTTTGGATGGGTTTAAATATCCCCCATTGAAAACGACAATGCAAAAGCACTGTCGGCTCTATTTCTTTTCGCTGCCTCATCTTTTTTTTTTTGACATTGGGCAATTTGCGCGCCTGCTGCCCTCCGTAGAAG
Red Panda 1 Contig 3	377	12761	1	2.95431	Trypanosoma_cruzi_-_CP015675.1_(reversed)	CTTCTACGGAGGGCAGCAGGCGCGCAAATTGCCCAATGTCAAAAAAAAAGATGAGGCAGCGAAAAGAAATAGAGCCGACAGTGCTTTTGCATTGTCGTTTTCAATGGGGGATATTTAAACCCATCCAAAATCGAGTAACAATTGGAGGACAAGTCTGGTG
Red Panda 1 Contig 4	181	12761	0.994	1.41838	Trypanosoma_cruzi_-_AY785574.1_(reversed)	CACCAGACTTGTCCTCCAATTGTTACTCGATTTTGGATGGGTTTAAATATCCCCCATTGAAAACGACAATGCAAAAGCACTGTCGGCTCTATTTCTTTTCGCTGCCTCATCTTTTTTTTTTTTGACATTGGGCAATTTGCGCGCCTGCTGCCCTCCGTAGAAG
Red Panda 1 Contig 5	139	12761	0.981	1.08926	Trypanosoma_cruzi_-_AF288661.1_(reversed)	CACCAGACTTGTCCTCCAATTGTTACTCGATTTTGGATGGGTTTAACTATCCCCCATTGAAAACGACCCTGCAAAAGCACTGTCGGCTCTATTTCTTTTCGCTGCCTCATCTTTTTTTTTTGACATTGGGCAATTTGCGCGCCTGCTGCCCTCCGTAGAAG
Red Panda 1 Contig 6	94	12761	1	0.736619	Trypanosoma_cruzi_-_AF288661.1_(reversed)	CTTCTACGGAGGGCAGCAGGCGCGCAAATTGCCCAATGTCAAAAAAAAAAGATGAGGCAGCGAAAAGAAATAGAGCCGACAGTGCTTTTGCATTGTCGTTTTCAATGGGGGATATTTAAACCCATCCAAAATCGAGTAACAATTGGAGGACAAGTCTGGTG
Red Panda 1 Contig 8	36	12761	0.994	0.28211	Trypanosoma_cruzi_-_AF288661.1_(reversed)	CTTCTACGGAGGGCAGCAGGCGCGCAAATTGCCCAATGTCAAAAAACAAAGATGAGGCAGCGAAAAGAAATAGAGCCGACAGTGCTTTTGCATTGTCGTTTTCAATGGGGGATATTTAAACCCATCCAAAATCGAGTAACAATTGGAGGACAAGTCTGGTG
Red Panda 1 Contig 11	28	12761	1	0.219419	Trypanosoma_cruzi_-_AY785574.1_(reversed)	CTTCTACGGAGGGCAGCAGGCGCGCAAATTGCCCAATGTCAAAAAAAAAAAGATGAGGCAGCGAAAAGAAATAGAGCCGACAGTGCTTTTGCATTGTCGTTTTCAATGGGGGATATTTAAACCCATCCAAAATCGAGTAACAATTGGAGGACAAGTC
Red Panda 1 Contig 14	23	12761	0.994	0.180237	Trypanosoma_cruzi_-_AF288661.1_(reversed)	CTTCTACGGAGGGCAGCAGGCGCGCAAATTGCCCAATGTCAAAAAAAAAAGCTGAGGCAGCGAAAAGAAATAGAGCCGACAGTGCTTTTGCATTGTCGTTTTCAATGGGGGATATTTAAACCCATCCAAAATCGAGTAACAATTGGAGGACAAGTCTGGTG
Red Panda 1 Contig 15	23	12761	1	0.180237	Trypanosoma_cruzi_-_AF288661.1_(reversed)	CTTCTACGGAGGGCAGCAGGCGCGCAAATTGCCCAATGTCAAAAAAAAAAGATGAGGCAGCGAAAAGAAATAGAGCCGACAGTGCTTTTGCATTGTCGTTTTCAATGGGGGATATTTAAACCCATCCAAAATCGAGTAACAATTGGAGGACAAGTCTGGTG
River Otter 1 Contig 1	17946	21499	1	83.4736	Babesia_vulpes_KT223483.1_	CACCAGACTTGCCCTCCAATTGATACTCTGGGAAGGGTTTAGATTCCCATCATTCCAATTACAAGACTATAAGCCCTGTATTGTTATTTCTTGTCACTACCTCCCTGTGTCAGGATTGGGTAATTTGCGCGCCTGCTGCCTTCCTTAGATG
River Otter 1 Contig 2	383	21499	1	1.78148	Babesia_vulpes_KT223483.1_	CATCTAAGGAAGGCAGCAGGCGCGCAAATTACCCAATCCTGACACAGGGAGGTAGTGACAAGAAATAACAATACAGGGCTTATAGTCTTGTAATTGGAATGATGGGAATCTAAACCCTTCCCAGAGTATCAATTGGAGGGCAAGTC
River Otter 1 Contig 3	70	21499	0.993	0.325597	Babesia_vulpes_KT223483.1_	CACCAGACTTGCCCTCCAATTGATACTCTGGGAAGGGTTTAGATTCCCATCATTCCAATTACAAGACTACAAGCCCTGTATTGTTATTTCTTGTCACTACCTCCCTGTGTCAGGATTGGGTAATTTGCGCGCCTGCTGCCTTCCTTAGATG
River Otter 1 Contig 4	51	21499	0.993	0.23722	Babesia_vulpes_KT223483.1_	CATCTAAGGAAGGCAGCAGGCGCGCAAATTACCCACTCCTGACACAGGGAGGTAGTGACAAGAAATAACAATACAGGGCTTATAGTCTTGTAATTGGAATGATGGGAATCTAAACCCTTCCCAGAGTATCAATTGGAGGGCAAGTCTGGTG
River Otter 1 Contig 5	42	21499	0.993	0.195358	Babesia_vulpes_KT223483.1_	CATCCAAGGAAGGCAGCAGGCGCGCAAATTACCCAATCCTGACACAGGGAGGTAGTGACAAGAAATAACAATACAGGGCTTATAGTCTTGTAATTGGAATGATGGGAATCTAAACCCTTCCCAGAGTATCAATTGGAGGGCAAGTCTGGTG
River Otter 1 Contig 6	28	21499	0.993	0.130239	Babesia_vulpes_KT223483.1_	CACCAGACTTGCCCTCCAATTGATACTCTGGTAAGGGTTTAGATTCCCATCATTCCAATTACAAGACTATAAGCCCTGTATTGTTATTTCTTGTCACTACCTCCCTGTGTCAGGATTGGGTAATTTGCGCGCCTGCTGCCTTCCTTAGATG
River Otter 1 Contig 7	28	21499	0.993	0.130239	Babesia_vulpes_KT223483.1_	CATCTAAGGAAGGCAGCAGGCGCGCAAATTACCCAATCCCGACACAGGGAGGTAGTGACAAGAAATAACAATACAGGGCTTATAGTCTTGTAATTGGAATGATGGGAATCTAAACCCTTCCCAGAGTATCAATTGGAGGGCAAGTCTGGTG
Snake 1 Contig 1	619	1697	1	36.4761	Hepatozoon_sp._MN340283.1_	CACCAGACTTGCCCTCCAATTGATACTTTAAAAAGTATTTAAATTTCTATCATTCCAATTACAAAGCATTTTAACTGCCTTGTACTGTTATTTCTTGTCACTACCTCTCTTATGCTGTTAGAATTGGGTAATTTGCGCGCCTGCTGCCTTCCTTAGATG
Snake 1 Contig 2	616	1697	1	36.2994	Toxocara_cati_18S_small_subunit_ribosomal_RNA_gene,__EF180059.1_	CACCAGACTTGCCCTCTCATAGATCCTCGTTAACGGGTTTAAATTGTACCCATTCCGATAACCGGCCTCATAGAGAACGGTCTCGTTATTTTTCGTCACTACCTCCTCATGCCGAGAGTGGGTAATTTGCGCGCCTGCTGCCTTCCTTGGATG
Snake 1 Contig 3	22	1697	0.987	1.29641	Hepatozoon_sp._MN340283.1_	CACCAGACTTGCCCTCCAATTGATACTTTAAAAAGTATTTAAATTTCTATCATTCCAATTACAAAGCCTTTTAACTGCCTTGTACTGTTATTTCTTGTCACTACCTCTCTTATGCTGTTAGCATTGGGTAATTTGCGCGCCTGCTGCCTTCCTTAGATG
Striped Skunk 1 Contig 1	2464	8726	1	28.2375	Babesia_sp._FJ654660.1_	CACCAGACTTGCCCTCCAATTGATACTCTGGGAAGGGTTTAGATTCCCATCATTCCAATTACAAGACTGTAAGCCCTGTATTGTTATTTCTTGTCACTACCTCCCTGTGTCAGGATTGGGTAATTTGCGCGCCTGCTGCCTTCCTTAGATG
Striped Skunk 1 Contig 2	274	8726	1	3.14004	Babesia_vulpes_KT223483.1_	CATCTAAGGAAGGCAGCAGGCGCGCAAATTACCCAATCCTGACACAGGGAGGTAGTGACAAGAAATAACAATACAGGGCTTATAGTCTTGTAATTGGAATGATGGGAATCTAAACCCTTCCCAGAGTATCAATTGGAGGGCAAGTCTGGTG
Striped Skunk 1 Contig 3	116	8726	0.993	1.32936	Babesia_sp._FJ654660.1_	CATCCAAGGAAGGCAGCAGGCGCGCAAATTACCCAATCCTGACACAGGGAGGTAGTGACAAGAAATAACAATACAGGGCTTACAGTCTTGTAATTGGAATGATGGGAATCTAAACCCTTCCCAGAGTATCAATTGGAGGGCAAGTCTGGTG
Striped Skunk 1 Contig 4	38	8726	1	0.43548	Babesia_sp._FJ654660.1_	ACCAGACTTGCCCTCCAATTGATACTCTGGGAAGGGTTTAGATTCCCATCATTCCAATTACAAGACTGTAAGCCCTGTATTGTTATTTCTTGTCACTACCTCCCTGTGTCAGGATTGGGTAATTTGCGCGCCTGCTGCCTTCCTTAGATG
Striped Skunk 4 Contig 1	3224	7877	1	40.9293	Histoplasma_capsulatum_X58572.1_	GACTTGCCCTCCAATTGTTCCTCGTTAAGGGATTTAGATTGTACTCATTCCAATTACAAGACCCGAAAGAGCCCTGTATCAGTATTTATTGTCACTACCTCCCCGTATCGGGATTGGGTAATTTGCGCGCCTGCTGCCTTCCTTAGATG
Striped Skunk 4 Contig 2	1091	7877	1	13.8505	Babesia_sp._FJ654660.1_	CACCAGACTTGCCCTCCAATTGATACTCTGGGAAGGGTTTAGATTCCCATCATTCCAATTACAAGACTGTAAGCCCTGTATTGTTATTTCTTGTCACTACCTCCCTGTGTCAGGATTGGGTAATTTGCGCGCCTGCTGCCTTCCTTAGATG
Striped Skunk 4 Contig 3	54	7877	1	0.68554	Histoplasma_capsulatum_X58572.1_	CATCTAAGGAAGGCAGCAGGCGCGCAAATTACCCAATCCCGATACGGGGAGGTAGTGACAATAAATACTGATACAGGGCTCTTTCGGGTCTTGTAATTGGAATGAGTACAATCTAAATCCCTTAACGAGGAACAATTGGAGGGCAAGTCTGGTG
Striped Skunk 4 Contig 4	51	7877	1	0.647455	Blastomyces_gilchristii_XR_004198589.1_	CATCCAAGGAAGGCAGCAGGCGCGCAAATTACCCAATCCCGATACGGGGAGGTAGTGACAATAAATACTGATACAGGGCTCTTTCGGGTCTTGTAATTGGAATGAGTACAATCTAAATCCCTTAACGAGGAACAATTGGAGGGCAAGTCTGGTG
Tortiose 2 Contig 1	29	14712	0.987	0.197118	Blastomyces_gilchristii_XR_004198589.1_	CACCAGACTTGCCCTCCAATTGTTCCTCGTTAAGGGATTTAGATTGTACTCATTCCAATTACGAGACCCGAAAGAGCCCCGTATCAGTATTTATTGTCACTACCTCCCCGTATCGGGATTGGGTAATTTGCGCGCCTGCTGCCTTCCTTGGATG
Tortoise 1 Contig 1	2841	16776	1	16.9349	Hepatozoon_sp._MG456824.1_	CACCAGACTTGCCCTCCAATTGATACTTTAAAAAGTGTTTAAATTTCTATCATTCCAATTACAAAACATTTTAACTGCCTTGTACTGTTATTTCTTGTCACTACCTCTCTTATGCTGTTAGAATTGGGTAATTTGCGCGCCTGCTGCCTTCCTTAGATG
Tortoise 1 Contig 2	147	16776	0.994	0.876252	Hepatozoon_sp._MG456824.1_	CATCCAAGGAAGGCAGCAGGCGCGCAAATTACCCAATTCTAACAGCATAAGAGAGGTAGTGACAAGAAATAACAGTACAAGGCAGTTAAAATGTTTTGTAATTGGAATGATAGAAATTTAAACACTTTTTAAAGTATCAATTGGAGGGCAAGTCTGGTG
Tortoise 1 Contig 3	140	16776	0.994	0.834526	Hepatozoon_sp._MG456824.1_	CACCAGACTTTCCCTCCAATTGATACTTTAAAAAGTGTTTAAATTTCTATCATTCCAATTACAAAACATTTTAACTGCCTTGTACTGTTATTTCTTGTCACTACCTCTCTTATGCTGTTAGAATTGGGTAATTTGCGCGCCTGCTGCCTTCCTTAGATG
Tortoise 1 Contig 4	72	16776	0.994	0.429185	Hepatozoon_sp._MG456824.1_	CACCAGACTTGCCCTCCAATTAATACTTTAAAAAGTGTTTAAATTTCTATCATTCCAATTACAAAACATTTTAACTGCCTTGTACTGTTATTTCTTGTCACTACCTCTCTTATGCTGTTAGAATTGGGTAATTTGCGCGCCTGCTGCCTTCCTTAGATG
Tortoise 1 Contig 6	45	16776	0.994	0.26824	Hepatozoon_sp._MG456824.1_	CATCTAAGGAAGGCAGCAGGCGCGCAAATTACCCAATTCTAACAGCATAAGAGAGGTAGTGACAAGAAATAACAGTACAAGGCAGTTAAAATGTTTTGTAATTGGAATGATATAAATTTAAACACTTTTTAAAGTATCAATTGGAGGGCAAGTCTGGTG
Tortoise 1 Contig 7	25	16776	0.994	0.149022	Hepatozoon_sp._MG456824.1_	CACCAGACTTGCCCTCCAATTGATACTTTAAAAAGTGTTTTAATTTCTATCATTCCAATTACAAAACATTTTAACTGCCTTGTACTGTTATTTCTTGTCACTACCTCTCTTATGCTGTTAGAATTGGGTAATTTGCGCGCCTGCTGCCTTCCTTAGATG
Tortoise 1 Contig 8	22	16776	0.994	0.13114	Hepatozoon_sp._MG456824.1_	CACCAGACTTGCCCTCCAATTGATACTTTAAAAAGTGTTTAAATTTTTATCATTCCAATTACAAAACATTTTAACTGCCTTGTACTGTTATTTCTTGTCACTACCTCTCTTATGCTGTTAGAATTGGGTAATTTGCGCGCCTGCTGCCTTCCTTAGATG
Turkey 1 Contig 1	2675	5274	0.987	50.7205	Monocystis_agilis_AF457127.5_	GACTTGCCCTCCAATTGATACTTGCAAAGGCATTTGGGTTAAACTCATTCCAATTGCAAAACTAAAAGTTCTGCATTGATATTTCTTTTCACTGTCTCCCCAATATATAGGGATTGGACAATTTGCGCGCCTGCTGCCTTCCGTGGAAGT
Turkey 1 Contig 2	812	5274	0.993	15.3963	Monocystis_agilis_AF457127.5_	GACTTGCCCTCCAATTGATACTTGTAAAGGCATTTGGGTTAAACTCATTCCAATTGCAAAACTAAAAGTTCTGCATTGATATTTCTTTTCACTGTCTCCCCAATATATAGGGATTGGACAATTTGCGCGCCTGCTGCCTTCCGTGGAAGT
Turkey 1 Contig 3	117	5274	0.98	2.21843	Monocystis_agilis_AF457127.5_	ACTTCCACGGAAGGCAGCAGGCGCGCAAATTGTCCAATCCCTATATATTGGGGCGACAGTGAAAAGAAATATCAATGCAGAACTTTTAGTTTTGCAATTGGAATGAGTTTAACCCAAATGCCTTTGCAAGTATCAATTGGAGGGCAAGTC
Turkey 1 Contig 4	78	5274	0.973	1.47895	Monocystis_agilis_AF457127.5_	GACTTGCCCTCCAATTGATACTTGCAAAGGCATTTGGGTTACACTCATTCCAATTGCAAAACTCAAAGTTCTGCATTGATATTTCTTTTCACTGTCTCCCCAATATATAGGGATTGGACAATTTGCGCGCCTGCTGCCTTCCGTGGAAGT
Turkey 1 Contig 8	22	5274	0.98	0.417141	Monocystis_agilis_AF457127.5_	GACTTGCCCTCCAATTGATACTTGCAAAGGCATTTGGGTTAAACTCATTCCAATTGCAAAACTAAAAGTTCTGCATTGATATTTCTTTTCACTGTCTCCCCAATATATAAGGATTGGACAATTTGCGCGCCTGCTGCCTTCCGTGGAAGT
Turkey 2 Contig 1	2631	6840	1	38.4649	Uncultured_alveolate_KP213244.1_	GACTTGCCCTCCAATTGATTCTCGTAAAGGCATTTGGGTTAAACTCATTCCAATTGCAAAGCATATGCCCTGCATTGATATTTCTTTTCACTGTCTCCCCAATGTATGGGAATTGGACAATTTGCGCGCCTGCTGCCTTCCGTAGAAGTAGTAGCTGTT
Turkey 2 Contig 2	855	6840	0.993	12.5	Monocystis_agilis_AF457127.5_	ACTTCCACGGAAGGCAGCAGGCGCGCAAATTGTCCAATCCCTATATATTGGGGAGACAGTGAAAAGAAATATCAATGCAGAACTTTTAGTTTTGCAATTGGAATGAGTTTAACCCAAATGCCTTTACAAGTATCAATTGGAGGGCAAGTC
Turkey 2 Contig 3	180	6840	0.987	2.63158	Uncultured_alveolate_KP213244.1_	GACTTGCCCTCCAATTGATTCTTGTAAAAGCATTTGGGTTAAACTCATTCCAATTGCAAAGCATATGCCCTGCATTGATATTTCTTTTCACTGTCTCCCCAATGTATGGGAATTGGACAATTTGCGCGCCTGCTGCCTTCCGTAGAAGTAGTAGCTGTT
Turkey 2 Contig 4	108	6840	0.994	1.57895	Uncultured_alveolate_KP213244.1_	AACAGCTACTACTTCTACGGAAGGCAGCAGGCGCGCAAATTGTCCAATTCCCATACATTGGGGCGACAGTGAAAAGAAATATCAATGCAGGGCATATGCTTTGCAATTGGAATGAGTTTAACCCAAATGCCTTTACGAGAATCAATTGGAGGGCAAGTC
Turkey 2 Contig 5	95	6840	0.987	1.38889	Monocystis_agilis_AF457127.5_	GACTTGCCCTCCAATTGATACTTGCAAAGGCATTTGGGTTAAACTCATTCCAATTGCAAAACTAAAAGTTCTGCATTGATATTTCTTTTCACTGTCTCCCCAATATATAGGGATTGGACAATTTGCGCGCCTGCTGCCTTCCGTGGAAGT
Turkey 2 Contig 6	67	6840	0.994	0.979532	Uncultured_alveolate_KP213244.1_	GTCTTGCCCTCCAATTGATTCTCGTAAAGGCATTTGGGTTAAACTCATTCCAATTGCAAAGCATATGCCCTGCATTGATATTTCTTTTCACTGTCTCCCCAATGTATGGGAATTGGACAATTTGCGCGCCTGCTGCCTTCCGTAGAAGTAGTAGCTGTT
Turkey 2 Contig 7	57	6840	0.994	0.833333	Uncultured_alveolate_KP213244.1_	GACTTGCCCTCCAATTGATTCTCGTAAAGGCATTTGGGTTAAACTCATTCCAATTGCAAAGCATATGCCCTGCATTGATATTTCTTTTCACTGTCTCCCCAATGTATGGGAATTGGACAATTTGCGCGCCTGCTGCCTTCCGTAGAAATAGTAGCTGTT
Turkey 2 Contig 17	23	6840	0.993	0.336257	Monocystis_agilis_AF457127.5_	GACTTGCCCTCCAATTGATACTTGTAAAGGCATTTGGGTTAAACTCATTCCAATTGCAAAACTAAAAGTTCTGCATTGATATTTCTTTTCACTGTCTCCCCAATATATAGGGATTGGACAATTTGCGCGCCTGCTGCCTTCCGTGGAAG
Turkey 2 Contig 18	23	6840	0.993	0.336257	Uncultured_alveolate_KP213244.1_	GACTTGCCCTCCAATTGATTCTCGTAAAGGCATTTGGGTTAAACTCATTCCAATTGCAAAGCATATGCCCTGCATTGATATTTCTTTTCACTGTCTCCCCAATGTATGGGAATTGGACAATTTGCGCGCCTGCTGCCTTCCGTGGAAGT
Turkey 2 Contig 20	21	6840	0.994	0.307018	Uncultured_alveolate_KP213244.1_	GACTTGCCCTCCAATTGATTCTCGTAAAGGCATTTGGGTTAAACTCATTCCAATTGCAAAGCATATGCCCTGCATTGACATTTCTTTTCACTGTCTCCCCAATGTATGGGAATTGGACAATTTGCGCGCCTGCTGCCTTCCGTAGAAGTAGTAGCTGTT
Turkey 2 Contig 21	21	6840	0.994	0.307018	Uncultured_alveolate_KP213244.1_	AACAGCTACTACTTCTACGGAAGGCAGCAGGCGCGCAAATTGTCCAATTCCCATACATTGGGGAGACAGTGAAAAGAAATATCAATGCAGGGCATATGCTTTGCAATTGGAATGAGTTTAACCCAAATGCCTTTACGAGAATCAATTGCAGGGCAAGTC
Turkey 4 Contig 1	1780	5735	0.993	31.0375	Monocystis_agilis_AF457127.5_	GACTTGCCCTCCAATTGATACTTGTAAAGGCATTTGGGTTAAACTCATTCCAATTGCAAAACTAAAAGTTCTGCATTGATATTTCTTTTCACTGTCTCCCCAATATATAGGGATTGGACAATTTGCGCGCCTGCTGCCTTCCGTGGAAGT
Turkey 4 Contig 2	1647	5735	0.987	28.7184	Monocystis_agilis_AF457127.5_	GACTTGCCCTCCAATTGATACTTGCAAAGGCATTTGGGTTAAACTCATTCCAATTGCAAAACTAAAAGTTCTGCATTGATATTTCTTTTCACTGTCTCCCCAATATATAGGGATTGGACAATTTGCGCGCCTGCTGCCTTCCGTGGAAGT
Turkey 4 Contig 3	82	5735	0.98	1.42982	Monocystis_agilis_AF457127.5_	ACTTCCACGGAAGGCAGCAGGCGCGCAAATTGTCCAATCCCTATATATTGGGGCGACAGTGAAAAGAAATATCAATGCAGAACTTTTAGTTTTGCAATTGGAATGAGTTTAACCCAAATGCCTTTGCAAGTATCAATTGGAGGGCAAGTC
Turkey 4 Contig 4	78	5735	0.987	1.36007	Monocystis_agilis_AF457127.5_	ACTTCCACGGAAGGCAGCAGGCGCGCAAATTGTCCAATCCCTATATATTGGGGCGACAGTGAAAAGAAATATCAATGCAGAACTTTTAGTTTTGCAATTGGAATGAGTTTAACCCAAATGCCTTTACAAGTATCAATTGGAGGGCAAGTC
Turkey 4 Contig 5	58	5735	0.993	1.01133	Monocystis_agilis_AF457127.5_	GACTTGCCCTCCAATTGATACTTGTAAAGGCATTTGGGTTAAACTCATTCCAATTGCAAAACTAGAAGTTCTGCATTGATATTTCTTTTCACTGTCTCCCCAATATATAGGGATTGGACAATTTGCGCGCCTGCTGCCTTCCGTGGAAGT
Turkey 4 Contig 8	47	5735	0.993	0.819529	Monocystis_agilis_AF457127.5_	CTTCCACGGAAGGCAGCAGGCGCGCAAATTGTCCAATCCCTATATATTGGGGAGACAGTGAAAAGAAATATCAATGCAGAACTTTTAGTTTTGCAATTGGAATGAGTTTAACCCAAATGCCTTTACAAGTATCAATTGGAGGGCAAGTC
Turkey 7 Contig 1	2195	10771	1	20.3788	Toxoplasma_gondii_possibly_Hammondia_sp._or_Neospora_caninum_or_Sarcocystis_sp._L24381.1	CACCAGACTTGCCCTCCAATTGTTACTCTGAAAGGGGTTTGGATTCCTATCATTCCAATCACTAGAAATGAAATTTCCAGTGTTGTTATTTCTTGTCACTACCTCCCTGAATCAGGATTGGGTAATTTGCGCGCCTGCTGCCTTCCTTAGATG
Turkey 7 Contig 2	154	10771	0.993	1.42977	Toxoplasma_gondii_possibly_Hammondia_sp._or_Neospora_caninum_or_Sarcocystis_sp._L24381.1	CATCCAAGGAAGGCAGCAGGCGCGCAAATTACCCAATCCTGATTCAGGGAGGTAGTGACAAGAAATAACAACACTGGAAATTTCATTTCTAGTGATTGGAATGATAGGAATCCAAACCCCTTTCAGAGTAACAATTGGAGGGCAAGTCTGGTG
Turtle 2 Contig 1	174	3800	1	4.57895	Haemogregarina_pellegrini_KM887509.1_	CACCAGACTTGCCCTCCAATTGATACTTTAGAAAGTGTTTAAATTTCTATCATTCCAATTACAAAGCATTTTAATTGCCTTGTATTGTTATTTCTTGTCACTACCTCTCTTATGCTGTTAGAATTGGGTAATTTGCGCGCCTGCTGCCTTCCTTAGATG
