# Supplementary material for: Application of a universal parasite diagnostic test to biological specimens collected from animals
Source: Int J Parasitol Parasites Wildl. 2022 Dec 22;20:20–30. doi: 10.1016/j.ijppaw.2022.12.003 (PMC9803608; doi:10.1016/j.ijppaw.2022.12.003)
Supplement: Multimedia component 2 [file mmc2.zip › ijppaw_795_SuppFile S1 - animal_host_DB_updated15SEP2021.fasta]

>Alectoris_melanocephala_EF421577.1_
CCACATCCAAGGAAGGCAGCAGGCGCGCAAATTACCCACTCCCGACCCGGGGAGGTAGTGACGAAAAATAACAATACAGGACTCTTTCGAGGCCCTGTAATTGGAATGAGCGCACTTTAAATCCTTGAGCGAGGATCCATTGGAGGGCA
>Apus_affinus_18S_ribosomal_RNA_gene,_complete_sequence_AF173619.1_Little_Swift_Bird Apus affinus 18S ribosomal RNA gene, complete sequence
AACGGCTACCACATCCAAGGAAGGCAGCAGGCGCGCAAATTACCCACTCCCGACCCGGGGAGGTAGTGACGAAAAATAACAATACAGGACTCTTTCGAGGCCCTGTAATTGGAATGAGCGCACTTTAAATCCTTGAGCGAGGATCCATTGGAGGGCAAGTCTGGTGCCAGCAG
>Avian_(bird)_18S_sequence_-_MG669339.1
AACGGCTACCACATCCAAGGAAGGCAGCAGGCGCGCAAATTACCCACTCCCGACCCGGGGAGGTAGTGACGAAAAATAACAATACAGGACTCTTTCGAGGCCCTGTAATTGGAATGAGCGCACTTTAAATCCTTGAGCGAGGATCCATTGGAGGGCAAGTCTGGTGC
>Bos_taurus_18S_ribosomal_RNA_(RN18S1),_ribosomal_RNA_NR_036642.1_Cattle Bos taurus 18S ribosomal RNA (RN18S1), ribosomal RNA
AACGGCTACCACATCCAAGGAAGGCAGCAGGCGCGCAAATTACCCACTCCCGACCCGGGGAGGTAGTGACGAAAAATAACAATACAGGACTCTTTCGGGGCCCTGTAATTGGAATGAGTCCACTTTAAATCCTTTAACGAGGATCCATTGGAGGGCAAGTCTGGCGCCAGCAG
>Bubalus_bubalis_18S_ribosomal_RNA_gene,_internal_transcribed_spacer_1,_5.8S_ribosomal_RNA_gene,_internal_transcribed_spacer_2,_and_28S_ribosomal_RNA_gene,_complete_sequence_JN412502.1_Water_Buffalo Bubalus bubalis 18S ribosomal RNA gene, internal transcribed spacer 1, 5.8S ribosomal RNA gene, internal transcribed spacer 2, and 28S ribosomal RNA gene, complete sequence
AACGGCTACCACATCCAAGGAAGGCAGCAGGCGCGCAAATTACCCACTCCCGACCCGGGGAGGTAGTGACGAAAAATAACAATACAGGACTCTTTCGAGGCCCTGTAATTGGAATGAGTCCACTTTAAATCCTTCCGCGAGGATCCATTGGAGGGCAAGTCTGGTGCCAGCAG
>Bubo_virginianus_18S_ribosomal_RNA_gene,_complete_sequence_AF173620.1_Grt_Horned_Owl Bubo virginianus 18S ribosomal RNA gene, complete sequence
AACGGCTACCACATCCAAGGAAGGCAGCAGGCGCGCAAATTACCCACTCCCGACCCGGGGAGGTAGTGACGAAAAATAACAATACAGGACTCTTTCGAGGCCCTGTAATTGGAATGAGCGCACTTTAAATCCTTGAGCGAGGATCCATTGGAGGGCAAGTCTGGTGCCAGCAG
>Budorcas_taxicolor_18S_ribosomal_RNA_gene,_complete_sequence_HQ658084.1_Goat-Antelope_(Bovine) Budorcas taxicolor 18S ribosomal RNA gene, complete sequence
AACGGCTACCACATCCAAGGAAGGCAGCAGGCGCGCAAATTACCCACTCCCGACCCGGGGAGGTAGTGACGAAAAATAACAATACAGGACTCTTTCGAGGCCCTGTAATTGGAATGAGTCCACTTTAAATCCTTCCGCGAGGATCCATTGGAGGGCAAGTCTGGTGCCAGCAG
>Caloenas_nicobarica_voucher_NHMUK:1956.60.566_5'_external_transcribed_spacer,_partial_sequence;_18S_ribosomal_RNA_gene,_internal_transcribed_spacer_1,_5.8S_ribosomal_RNA_gene,_internal_transcribed_spacer_2,_and_28S_ribosomal_RNA_gene,_complete_sequence;_and_3'_external_transcribed_spacer,_partial_sequence_MG590304.1_Nicobar_pigeon Caloenas nicobarica voucher NHMUK:1956.60.566 5' external transcribed spacer, partial sequence; 18S ribosomal RNA gene, internal transcribed spacer 1, 5.8S ribosomal RNA gene, internal transcribed spacer 2, and 28S ribosomal RNA gene, complete sequence; and 3' external transcribed spacer, partial sequence
AACGGCTACCACATCCAAGGAAGGCAGCAGGCGCGCAAATTACCCACTCCCGACCCGGGGAGGTAGTGACGAAAAATAACAATACAGGACTCTTTCGAGGCCCTGTAATTGGAATGAGCGCACTTTAAATCCTTGAGCGAGGATCCATTGGAGGGCAAGTCTGGTGCCAGCAG
>Chordeiles_acutipennis_18S_ribosomal_RNA_gene,_complete_sequence_AF173622.1_Lesser_nighthawk_bird Chordeiles acutipennis 18S ribosomal RNA gene, complete sequence
AACGGCTACCACATCCAAGGAAGGCAGCAGGCGCGCAAATTACCCACTCCCGACCCGGGGAGGTAGTGACGAAAAATAACAATACAGGACTCTTTCGAGGCCCTGTAATTGGAATGAGCGCACTTTAAATCCTTGAGCGAGGATCCATTGGAGGGCAAGTCTGGTGCCAGCAG
>Columba_livia_18S_ribosomal_RNA_gene,_complete_sequence_AF173630.1_Rock_dove Columba livia 18S ribosomal RNA gene, complete sequence
AACGGCTACCACATCCAAGGAAGGCAGCAGGCGCGCAAATTACCCACTCCCGACCCGGGGAGGTAGTGACGAAAAATAACAATACAGGACTCTTTCGAGGCCCTGTAATTGGAATGAGCGCACTTTAAATCCTTGAGCGAGGATCCATTGGAGGGCAAGTCTGGTGCCAGCAG
>Coturnix_pectoralis_18S_ribosomal_RNA_gene,_complete_sequence_AF173611.1_stubble_quail Coturnix pectoralis 18S ribosomal RNA gene, complete sequence
AACGGCTACCACATCCAAGGAAGGCAGCAGGCGCGCAAATTACCCACTCCCGACCCGGGGAGGTAGTGACGAAAAATAACAATACAGGACTCTTTCGAGGCCCTGTAATTGGAATGAGTCCACTTTAAATCCTTTAGCGAGGATCCATTGGAGGGCAAGTCTGGTGCCAGCAG
>Cuculus_pallidus_18S_ribosomal_RNA_gene,_complete_sequence_AF173628.1_Pallid_cuckoo Cuculus pallidus 18S ribosomal RNA gene, complete sequence
AACGGCTACCACATCCAAGGAAGGCAGCAGGCGCGCAAATTACCCACTCCCGACCCGGGGAGGTAGTGACGAAAAATAACAATACAGGACTCTTTCGAGGCCCTGTAATTGGAATGAGCGCACTTTAAATCCTTGAGCGAGGATCCATTGGAGGGCAAGTCTGGTGCCAGCAG
>Didelphis_virginiana_partial_18S_rRNA_gene_AJ311677.1_VA_Opossum Didelphis virginiana partial 18S rRNA gene
AACGGCTACCACATCCAAGGAAGGCAGCAGGCGCGCAAATTACCCACTCCCGACCCGGGGAGGTAGTGACGAAAAATAACAATACAGGACTCTTTCGAGGCCCTGTAATTGGAATGAGTACACTTTAAATCCTTTAACGAGGATCCATTGGAGGGCAAGTCTGGTGCCAGCAG
>Didunculus_strigirostris_voucher_NHMUK:1939.12.9.2020_5'_external_transcribed_spacer,_partial_sequence;_18S_ribosomal_RNA_gene,_internal_transcribed_spacer_1,_5.8S_ribosomal_RNA_gene,_internal_transcribed_spacer_2,_and_28S_ribosomal_RNA_gene,_complete_sequence;_and_3'_external_transcribed_spacer,_partial_sequence_MG590305.1_tooth_billed_pigeon Didunculus strigirostris voucher NHMUK:1939.12.9.2020 5' external transcribed spacer, partial sequence; 18S ribosomal RNA gene, internal transcribed spacer 1, 5.8S ribosomal RNA gene, internal transcribed spacer 2, and 28S ribosomal RNA gene, complete sequence; and 3' external transcribed spacer, partial sequence
AACGGCTACCACATCCAAGGAAGGCAGCAGGCGCGCAAATTACCCACTCCCGACCCGGGGAGGTAGTGACGAAAAATAACAATACAGGACTCTTTCGAGGCCCTGTAATTGGAATGAGCGCACTTTAAATCCTTGAGCGAGGATCCATTGGAGGGCAAGTCTGGTGCCAGCAG
>Equus_caballus_18S_ribosomal_RNA_(RN18S),_ribosomal_RNA_NR_046271.1_Horse Equus caballus 18S ribosomal RNA (RN18S), ribosomal RNA
AACGGCTACCACATCCAAGGAAGGCAGCAGGCGCGCAAATTACCCACTCCCGACCCGGGGAGGTAGTGACGAAAAATAACAATACAGGACTCTTTCGAGGCCCTGTAATTGGAATGAGTCCACTTTAAATCCTTTCGCGAGGATCCATTGGAGGGCAAGTCTGGTGCCAGCAG
>Gallus_gallus_5'_external_transcribed_spacer,_18S_ribosomal_RNA_gene,_internal_transcribed_spacer_1,_5.8S_ribosomal_RNA_gene,_internal_transcribed_spacer_2,_28S_ribosomal_RNA_gene,_and_3'_external_transcribed_spacer,_complete_sequence_KT445934.2_Chicken Gallus gallus 5' external transcribed spacer, 18S ribosomal RNA gene, internal transcribed spacer 1, 5.8S ribosomal RNA gene, internal transcribed spacer 2, 28S ribosomal RNA gene, and 3' external transcribed spacer, complete sequence
AACGGCTACCACATCCAAGGAAGGCAGCAGGCGCGCAAATTACCCACTCCCGACCCGGGGAGGTAGTGACGAAAAATAACAATACAGGACTCTTTCGAGGCCCTGTAATTGGAATGAGTCCACTTTAAATCCTTTAACGAGGATCCATTGGAGGGCAAGTCTGGTGCCAGCAG
>Gallus_gallus_MK279379.1_
CCACATCCAAGGAAGGCAGCAGGCGCGCAAATTACCCACTCCCGACCCGGGGAGGTAGTGACGAAAAATAACAATACAGGACTCTTTCGAGGCCCTGTAATTGGAATGAGTCCACTTTAAATCTTTTAACGAGGATCCATTGGAGGGCA
>Geckolepis_maculata_EU596769.1_
CCACATCCAAGGAAGGCAGCAGGCGCGCAAATTACCCACTCCCGACCCGGGGAGGTAGTGACGAAAAATAACAATACAGGACTCTTTCGAGGCCCTGTAATTGGAATGAGCACACTTTAAATCCTTTAACGAGGATCCATTGGAGGGCA
>Goura_cristata_voucher_AMNH:SKIN_616612_5'_external_transcribed_spacer,_partial_sequence;_18S_ribosomal_RNA_gene,_internal_transcribed_spacer_1,_5.8S_ribosomal_RNA_gene,_internal_transcribed_spacer_2,_and_28S_ribosomal_RNA_gene,_complete_sequence;_and_3'_external_transcribed_spacer,_partial_sequence_MG590309.1_Western_Crown_Pigeon Goura cristata voucher AMNH:SKIN 616612 5' external transcribed spacer, partial sequence; 18S ribosomal RNA gene, internal transcribed spacer 1, 5.8S ribosomal RNA gene, internal transcribed spacer 2, and 28S ribosomal RNA gene, complete sequence; and 3' external transcribed spacer, partial sequence
AACGGCTACCACATCCAAGGAAGGCAGCAGGCGCGCAAATTACCCACTCCCGACCCGGGGAGGTAGTGACGAAAAATAACAATACAGGACTCTTTCGAGGCCCTGTAATTGGAATGAGCGCACTTTAAATCCTTGAGCGAGGATCCATTGGAGGGCAAGTCTGGTGCCAGCAG
>Grus_canadensis_18S_ribosomal_RNA_gene,_complete_sequence_AF173632.1_Sandhill_crane Grus canadensis 18S ribosomal RNA gene, complete sequence
AACGGCTACCACATCCAAGGAAGGCAGCAGGCGCGCAAATTACCCACTCCCGACCCGGGGAGGTAGTGACGAAAAATAACAATACAGGACTCTTTCGAGGCCCTGTAATTGGAATGAGCGCACTTTAAATCCTTGAGCGAGGATCCATTGGAGGGCAAGTCTGGTGCCAGCAG
>Homo_sapiens_clone_BAC_JH1_genomic_sequence_MF164269.1:80000-85446_Human Homo sapiens clone BAC JH1 genomic sequence
AACGGCTACCACATCCAAGGAAGGCAGCAGGCGCGCAAATTACCCACTCCCGACCCGGGGAGGTAGTGACGAAAAATAACAATACAGGACTCTTTCGAGGCCCTGTAATTGGAATGAGTCCACTTTAAATCCTTTAACGAGGATCCATTGGAGGGCAAGTCTGGTGCCAGCAG
>Homo_sapiens_external_transcribed_spacer_18S_ribosomal_RNA_gene,_internal_transcribed_spacer_1,_5.8S_ribosomal_RNA_gene,_internal_transcribed_spacer_2,_28S_ribosomal_RNA_gene,_and_external_transcribed_spacer,_complete_sequence_KY962518.1:2000-7000_Human Homo sapiens external transcribed spacer 18S ribosomal RNA gene, internal transcribed spacer 1, 5.8S ribosomal RNA gene, internal transcribed spacer 2, 28S ribosomal RNA gene, and external transcribed spacer, complete sequence
AACGGCTACCACATCCAAGGAAGGCAGCAGGCGCGCAAATTACCCACTCCCGACCCGGGGAGGTAGTGACGAAAAATAACAATACAGGACTCTTTCGAGGCCCTGTAATTGGAATGAGTCCACTTTAAATCCTTTAACGAGGATCCATTGGAGGGCAAGTCTGGTGCCAGCAG
>Kiricephalus_pattoni_KC904947.1_
CCACATCCAAGGAAGGCAGCAGGCGCGCAAATTACCCACTCCCGGCACGGGGAGGTAGTGACGAAAAATAACGATACGGGACTCATATGAGGCCCCGTAATCGGAATGAGTACAATTTAAATCCTTTAACAAGGATCCACTGGAGGGCA
>Larus_glaucoides_18S_ribosomal_RNA_gene,_complete_sequence_AF173637.1_Iceland_gull Larus glaucoides 18S ribosomal RNA gene, complete sequence
AACGGCTACCACATCCAAGGAAGGCAGCAGGCGCGCAAATTACCCACTCCCGACCCGGGGAGGTAGTGACGAAAAATAACAATACAGGACTCTTTCGAGGCCCTGTAATTGGAATGGGCGCACTTTAAATCCTTGAGCGAGGATCCATTGGAGGGCAAGTCTGGTGCCAGCAG
>Mammalian_18S_sequence_-_XR_003418604.1
AACGGCTACCACATCCAAGGAAGGCAGCAGGCGCGCAAATTACCCACTCCCGACCCGGGGAGGTAGTGACGAAAAATAACAATACAGGACTCTTTCGAGGCCCTGTAATTGGAATGAGTCCACTTTAAATCCTTTAACGAGGATCCATTGGAGGGCAAGTCTGGTGC
>Mammalian_18S,_possibly_human_-_AC129664.7
CTGCTGGCACTAGATTTGCCCTCCAATGGATCCTCATTAAAGGATTTAAAGTGGACTCATTCCAATTACAGGACCTCAAAAGAGTCCTGTATTGTTATTTTTCGTCACTACCTCTTCGGGTCGGGAGTGGGTAATTTGCATGCCTGCTGCCTTCCTTGAATGTGGTAGCCATT
>Mammalian_18S,_possibly_human_-_NG_054751.1
GCACTAAACTTGCCCTCCAATGGATCTTCGTTAAAGGATTTAAAGTGGACTCATTCCAATTACAGGACCTCGAAAGAGTCCTGTATTGTTATGTTTCATCACTACCTCCTCGAGTCAGGAGTGGGTAATTTGCATGCCTGCTGCCTTCCTTGAATGTGGTAGCCATT
>Mammalian_18S,_possibly_human_-_NG_055289.1
AATGGCTACCACATTCAAGGAAGGCAGCAGGCATGCAAATTACCCACTCCCGACCCAAGGAGGTAGTGATGAAACATACCAATACAGGACTCTTTCGAGGTCCTGTAATTGGAATGAGTCCACTTTAAATCCTTTAACGAAGATCCATTGGAGGGCAAGTCTAGTGCCAGCAG
>Mammalian_18S,_possibly_human_-_X03205.1
GCACCAGACTTGCCCTCCAATGGATCCTCGTTAAAGGATTTAAAGTGGACTCATTCCAATTACAGGGCCTCGAAAGAGTCCTGTATTGTTATTTTTCGTCACTACCTCCCCGGGTCGGGAGTGGGTAATTTGCGCGCCTGCTGCCTTCCTTGGATGTGGTAGCCGTT
>Meleagris_gallopavo_18S_rRNA_gene_AJ419877.1_Wild_Turkey Meleagris gallopavo 18S rRNA gene
AACGGCTACCACATCCAAGGAAGGCAGCAGGCGCGCAAATTACCCACTCCCGACCCGGGGAGGTAGTGACGAAAAATAACAATACAGGACTCTTTCGAGGCCCTGTAATTGGAATGAGTCCACTTTAAATCCTTTAACGAGGATCCATTGGAGGGCAAGTCTGGTGCCAGCAG
>Monodelphis_domestica_partial_18S_rRNA_gene_AJ311676.1_Short-tailed_opossum Monodelphis domestica partial 18S rRNA gene
AACGGCTACCACATCCAAGGAAGGCAGCAGGCGCGCAAATTACCCACTCCCGACCCGGGGAGGTAGTGACGAAAAATAACAATACAGGACTCTTTCGAGGCCCTGTAATTGGAATGAGTACACTTTAAATCCTTTAACGAGGATCCATTGGAGGGCAAGTCTGGTGCCAGCAG
>Mouse_gene_for_18S_rRNA_X00686.1_Mouse Mouse gene for 18S rRNA
AACGGCTACCACATCCAAGGAAGGCAGCAGGCGCGCAAATTACCCACTCCCGACCCGGGGAGGTAGTGACGAAAAATAACAATACAGGACTCTTTCGAGGCCCTGTAATTGGAATGAGTCCACTTTAAATCCTTTAACGAGGATCCATTGGAGGGCAAGTCTGGTGCCAGCAG
>Nothoprocta_ornata_18S_ribosomal_RNA_gene,_complete_sequence_AF173606.1_Tinamou_bird Nothoprocta ornata 18S ribosomal RNA gene, complete sequence
AACGGCTACCACATCCAAGGAAGGCAGCAGGCGCGCAAATTACCCACTCCCGACCCGGGGAGGTAGTGACGAAAAATAACAATACAGGACTCTTTCGAGGCCCTGTAATTGGAATGAGTACACTTTAAATCCTTTAACGAGGATCCATTGGAGGGCAAGTCTGGTGCCAGCAG
>Nyctereutes_procyonoides_18S_ribosomal_RNA_gene,_partial_sequence_JN163869.1_Raccoon_Dog Nyctereutes procyonoides 18S ribosomal RNA gene, partial sequence
AACGGCTACCACATCCAAGGAAGGCAGCAGGCGCGCAAATTACCCACTCCCGACCCGGGGAGGTAGTGACGAAAAATAACAATACAGGACTCTTTCGAGGCCCTGTAATTGGAATGAGTCCACTTTAAATCCTTTAACGAGGATCCATTGGAGGGCAAGTCTGGTGCCAGCAG
>Odocoileus_sp._strain_HBUM07181_18S_ribosomal_RNA_gene,_partial_sequence_MF662328.1_Deer Odocoileus sp. strain HBUM07181 18S ribosomal RNA gene, partial sequence
AACGGCTACCACATCCAAGGAAGGCAGCAGGCGCGCAAATTACCCACTCCCGACCCGGGGAGGTAGTGACGAAAAATAACAATACAGGACTCTTTCGAGGCCCTGTAATTGGAATGAGTCCACTTTAAATCCTTTAACGAGGATCCATTGGAGGGCAAGTCTGGTGCCAGCAG
>Odocoileus_virginianus_18S_ribosomal_RNA_gene,_partial_sequence_EU823286.1_White-tailed_deer Odocoileus virginianus 18S ribosomal RNA gene, partial sequence
AACGGCTACCACATCCAAGGAAGGCAGCAGGCGCGCAAATTACCCACTCCCGACCCGGGGAGGTAGTGACGAAAAATAACAATACAGGACTCTTTCGAGGCCCTGTAATTGGAATGAGTCCACTTTAAATCCTTCCGCGAGGATCCATTGGAGGGCAAGTCTGGTGCCAGCAG
>Ovis_aries_18S_ribosomal_RNA_gene,_complete_sequence_KY129860.1_Sheep Ovis aries 18S ribosomal RNA gene, complete sequence
AACGGCTACCACATCCAAGGAAGGCAGCAGGCGCGCAAATTACCCACTCCCGACCCGGGGAGGTAGTGACGAAAAATAACAATACAGGACTCTTTCGAGGCCCTGTAATTGGAATGAGTCCACTTTAAATCCTTCCGCGAGGATCCATTGGAGGGCAAGTCTGGTGCCAGCAG
>Pelodiscus_sinensis_MK685677.1_
CCACATCCAAGGAAGGCAGCAGGCGCGCAAATTACCCACTCCCGACCCGGGGAGGTAGTGACGAAAAATAACAATACAGGACTCTTTCGAGGCCCTGTAATTGGAATGAGTACACTTTAAATCCTTTAACGAGGATCCATTGGAGGGCA
>Picoides_pubescens_18S_ribosomal_RNA_gene,_complete_sequence_AF173615.1_Woodpecker Picoides pubescens 18S ribosomal RNA gene, complete sequence
AACGGCTACCACATCCAAGGAAGGCAGCAGGCGCGCAAATTACCCACTCCCGACCCGGGGAGGTAGTGACGAAAAATAACAATACAGGACTCTTTCGAGGCCCTGTAATTGGAATGAGCGCACTTTAAATCCTTGAGCGAGGATCCATTGGAGGGCAAGTCTGGTGCCAGCAG
>PREDICTED:_Acinonyx_jubatus_18S_ribosomal_RNA_(LOC113597861),_rRNA_XR_003418604.1_Cheetah PREDICTED: Acinonyx jubatus 18S ribosomal RNA (LOC113597861), rRNA
AACGGCTACCACATCCAAGGAAGGCAGCAGGCGCGCAAATTACCCACTCCCGACCCGGGGAGGTAGTGACGAAAAATAACAATACAGGACTCTTTCGAGGCCCTGTAATTGGAATGAGTCCACTTTAAATCCTTTAACGAGGATCCATTGGAGGGCAAGTCTGGTGCCAGCAG
>PREDICTED:_Anas_platyrhynchos_18S_ribosomal_RNA_(LOC113841281),_rRNA_XR_003493879.1_Mallard_Duck PREDICTED: Anas platyrhynchos 18S ribosomal RNA (LOC113841281), rRNA
AACGGCTACCACATCCAAGGAAGGCAGCAGGCGCGCAAATTACCCACTCCCGACCCGGGGAGGTAGTGACGAAAAATAACAATACAGGACTCTTTCGAGGCCCTGTAATTGGAATGAGTCCACTTTAAATCCTTGAGCGAGGATCCATTGGAGGGCAAGTCTGGTGCCAGCAG
>PREDICTED:_Anas_platyrhynchos_EU123318.1_
CCACATCCAAGGAAGGCAGCAGGCGCGCAAATTACCCACTCCCGACCCGGGGAGGTAGTGACGAAAAATAACAATACAGGACTCTTTCGAGGCCCTGTAATTGGAATGAGTCCACTTTAAATCCTTGAGCGAGGATCCATTGGAGGGCA
>PREDICTED:_Aythya_fuligula_XR_004254456.1_
CCACATCCAAGGAAGGCAGCAGGCGCGCAAATTACCCACTCCCGACCCGGGGAGGTAGTGACGAAAAATAACAATACAGGACTCTTTCGAGGCCCTGTAATTGGAATGAGTCCACTTTAAATCCTTGAGCGAGGATCCATTGGAGGGCA
>PREDICTED:_Bos_indicus_x_Bos_taurus_18S_ribosomal_RNA_(LOC113884060),_rRNA_XR_003508809.1_Cattle PREDICTED: Bos indicus x Bos taurus 18S ribosomal RNA (LOC113884060), rRNA
AACGGCTACCACATCCAAGGAAGGCAGCAGGCGCGCAAATTACCCACTCCCGACCCGGGGAGGTAGTGACGAAAAATAACAATACAGGACTCTTTCGAGGCCCTGTAATTGGAATGAGTCCACTTTAAATCCTTCCGCGAGGATCCATTGGAGGGCAAGTCTGGTGCCAGCAG
>PREDICTED:_Bos_indicus_XR_003508809.1_
CCACATCCAAGGAAGGCAGCAGGCGCGCAAATTACCCACTCCCGACCCGGGGAGGTAGTGACGAAAAATAACAATACAGGACTCTTTCGAGGCCCTGTAATTGGAATGAGTCCACTTTAAATCCTTCCGCGAGGATCCATTGGAGGGCA
>PREDICTED:_Camelus_dromedarius_XR_004135034.1_
CCACATCCAAGGAAGGCAGCAGGCGCGCAAATTACCCACTCCCGACCCGGGGAGGTAGTGACGAAAAATAACAATACAGGACTCTTTCGAGGCCCTGTAATTGGAATGAGTCCACTTTAAATCCTTCCGCGAGGATCCATTGGAGGGCA
>PREDICTED:_Canis_lupus_dingo_18S_ribosomal_RNA_(LOC112648996),_rRNA_XR_003129430.1_Wolf PREDICTED: Canis lupus dingo 18S ribosomal RNA (LOC112648996), rRNA
AACGGCTACCACATCCAAGGAAGGCAGCAGGCGCGCAAATTACCCACTCCCGACCCGGGGAGGTAGTGACGAAAAATAACAATACAGGACTCTTTCGAGGCCCTGTAATTGGAATGAGTCCACTTTAAATCCTTTAACGAGGATCCATTGGAGGGCAAGTCTGGTGCCAGCAG
>PREDICTED:_Corvus_moneduloides_XR_004241964.1_
CCACATCCAAGGAAGGCAGCAGGCGCGCAAATTACCCACTCCCGACCCGGGGAGGTAGTGACGAAAAATAACAATACAGGACTCTTTCGAGGCCCTGTAATTGGAATGAGCGCACTTTAAATCCTTGAGCGAGGATCCATTGGAGGGCA
>PREDICTED:_Falco_cherrug_uncharacterized_LOC102059046_(LOC102059046),_misc_RNA_XR_001335562.1_Saker_falcon PREDICTED: Falco cherrug uncharacterized LOC102059046 (LOC102059046), misc_RNA
CTGCTGGCACCAGACTTGCCCTCCAATGGATCCTCGCTCAAGGATTTAAAGTGCGCTCATTCCAATTACAGGGCCTCGAAAGAGTCCTGTATTGTTATTTTTCGTCACTACCTCCCCGGGTCGGGAGTGGGTAATTTGCGCGCCTGCTGCCTTCCTTGGATGTGGTAGCCGTT
>PREDICTED:_Felis_catus_Eukaryotic_18S_ribosomal_RNA_(LOC111557932),_rRNA_XR_002738341.1_Cat PREDICTED: Felis catus Eukaryotic 18S ribosomal RNA (LOC111557932), rRNA
AACGGCTACCACATCCAAGGAAGGCAGCAGGCGCGCAAATTACCCACTCCCGACCCGGGGAGGTAGTGACGAAAAATAACAATACAGGACTCTTTCGAGGCCCTGTAATTGGAATGAGTCCACTTTAAATCCTTTAACGAGGATCCATTGGAGGGCAAGTCTGGTGCCAGCAG
>PREDICTED:_Felis_catus_Eukaryotic_18S_ribosomal_RNA_(LOC111559206),_rRNA_XR_002740181.1_Cat PREDICTED: Felis catus Eukaryotic 18S ribosomal RNA (LOC111559206), rRNA
AACGGCTACCACATCCAAGGAAGGCAGCAGGCGCGCAAATTACCCACTCCCGACCCGGGGAGGTAGTGACGAAAATAACAATACAGGACTCTTTCGAGGCCCTGTAATTGGAATGAGTCCACTTTAAATCCTTTAACGAGGATCCATTGGAGGGCAAGTCTGGTGCCAGCAG
>PREDICTED:_Gallus_gallus_18S_ribosomal_RNA_(LOC112533601),_rRNA_XR_003078042.1_Chicken PREDICTED: Gallus gallus 18S ribosomal RNA (LOC112533601), rRNA
AACGGCTACCACATCCAAGGAAGGCAGCAGGCGCGCAAATTACCCACTCCCGACCCGGGGAGGTAGTGACGAAAAATAACAATACAGGACTCTTTCGAGGCCCTGTAATTGGAATGAGTCCACTTTAAATCCTTTAACGAGGATCCATTGGAGGGCAAGTCTGGTGCCAGCAG
>PREDICTED:_Nomascus_leucogenys_XR_004029201.1_
CCACATCCAAGGAAGGCAGCAGGCGCGCAAATTACCCACTCCCGACCCGGGGAGGTAGTGACGAAAAATAATACAGGACTCTTTCGAGGCCCTGTAATTGGAATGAGTCCACTTTAAATCCTTTTACGAGGATCCATTGGAGGGCA
>PREDICTED:_Ovis_aries_XR_004135034.1_
CCACATCCAAGGAAGGCAGCAGGCGCGCAAATTACCCACTCCCGACCCGGGGAGGTAGTGACGAAAAATAACAATACAGGACTCTTTCGAGGCCCTGTAATTGGAATGAGTCCACTTTAAATCCTTCCGCGAGGATCCATTGGAGGGCA
>PREDICTED:_Phoca_vitulina_XR_004298788.1_
CCACATCCAAGGAAGGCAGCAGGCGCGCAAATTACCCACTCCCGACCCGGGGAGGTAGTGACGAAAAATAACAATACAGGACTCTTTCGAGGCCCTGTAATTGGAATGAGTCCACTTTAAATCCTTTAACGAGGATCCATTGGAGGGCA
>PREDICTED:_Pipra_filicauda_XR_003540671.1_
CCACATCCAAGGAAGGCAGCAGGCGCGCAAATTACCCACTCCCGACCCGGGGAGGTAGTGACGAAAAATAACAATACAGGACTCTTTCGAGGCCCTGTAATTGGAATGAGCGCACTTTAAATCCTTGAGCGAGGATCCATTGGAGGGCA
>PREDICTED:_Serinus_canaria_XR_003945917.1_
CCACATCCAAGGAAGGCAGCAGGCGCGCAAATTACCCACTCCCGACCCGGGGAGGTAGTGACGAAAAATAACAATACAGGACTCTTTCGAGGCCCTGTAATTGGAATGAGCGCACTTTAAATCCTTGAGCGAGGATCCATTGGAGGGCA
>PREDICTED:_Ursus_arctos_horribilis_18S_ribosomal_RNA_(LOC113248754),_rRNA_XR_003313605.1_Brown_Bear PREDICTED: Ursus arctos horribilis 18S ribosomal RNA (LOC113248754), rRNA
AACGGCTACCACATCCAAGGAAGGCAGCAGGCGCGCAAATTACCCACTCCCGACCCGGGGAGGTAGTGACGAAAAATAACAATACAGGACTCTTTCGAGGCCCTGTAATTGGAATGAGTCCACTTTAAATCCTTTAACGAGGATCCATTGGAGGGCAAGTCTGGTGCCAGCAG
>Pygoscelis_antarcticus_18S_ribosomal_RNA_gene,_partial_sequence_KP875235.1_Chinstrap_penguin Pygoscelis antarcticus 18S ribosomal RNA gene, partial sequence
AACGGCTACCACATCCAAGGAAGGCAGCAGGCGCGCAAATTACCCACTCCCGACCCGGGGAGGTAGTGACGAAAAATAACAATACAGGACTCTTTCGAGGCCCTGTAATTGGAATGAGCGCACTTTAAATCCTTGAGCGAGGATCCATTGGAGGGCAAGTCTGGTGCCAGCAG
>Rattus_norvegicus_45S_pre-ribosomal_RNA_(Rn45s),_ribosomal_RNA_NR_046239.1_Rat Rattus norvegicus 45S pre-ribosomal RNA (Rn45s), ribosomal RNA
AACGGCTACCACATCCAAGGAAGGCAGCAGGCGCGCAAATTACCCACTCCCGACCCGGGGAGGTAGTGACGAAAAATAACAATACAGGACTCTTTCGAGGCCCTGTAATTGGAATGAGTCCACTTTAAATCCTTTAACGAGGATCCATTGGAGGGCAAGTCTGGTGCCAGCAG
>Spheniscus_magellanicus_isolate_CRAM2127_small_subunit_ribosomal_RNA_gene,_partial_sequence_MG669339.1_Magellanic_penguin Spheniscus magellanicus isolate CRAM2127 small subunit ribosomal RNA gene, partial sequence
AACGGCTACCACATCCAAGGAAGGCAGCAGGCGCGCAAATTACCCACTCCCGACCCGGGGAGGTAGTGACGAAAAATAACAATACAGGACTCTTTCGAGGCCCTGTAATTGGAATGAGCGCACTTTAAATCCTTGAGCGAGGATCCATTGGAGGGCAAGTCTGGTGCCAGCAG
>Struthio_camelus_18S_rRNA_gene_AJ419876.1_Ostrich Struthio camelus 18S rRNA gene
AACGGCTACCACATCCAAGGAAGGCAGCAGGCGCGCAAATTACCCACTCCCGACCCGGGGAGGTAGTGACGAAAAATAACAATACAGGACTCTTTCGAGGCCCTGTAATTGGAATGAGTACACTTTAAATCCTTTAACGAGGATCCATTGGAGGGCAAGTCTGGTGCCAGCAG
>Sus_scrofa_18S_ribosomal_RNA_(RN18S),_ribosomal_RNA_NR_046261.1_Wild_Boar Sus scrofa 18S ribosomal RNA (RN18S), ribosomal RNA
AACGGCTACCACATCCAAGGAAGGCAGCAGGCGCGCAAATTACCCACTCCCGACCCGGGGAGGTAGTGACGAAAAATAACAATACAGGACTCTTTCGAGGCCCTGTAATTGGAATGAGTCCACTTTAAATCCTTCCGCGAGGATCCATTGGAGGGCAAGTCTGGTGCCAGCAG
>Vertebrate_18S_sequence_-_XR_003508809.1
AACGGCTACCACATCCAAGGAAGGCAGCAGGCGCGCAAATTACCCACTCCCGACCCGGGGAGGTAGTGACGAAAAATAACAATACAGGACTCTTTCGAGGCCCTGTAATTGGAATGAGTCCACTTTAAATCCTTCCGCGAGGATCCATTGGAGGGCAAGTCTGGTGC
>Bos_mutus_CP027095.1_
GCTGGCACCAGACTTGCCCTCCAATGGATCCTCGCGGAAGGATTTAAAGTGGACTCATTCCAATTACAGGGCCTCGAAAGAGTCCTGTATTGTTATTTTTCGTCACTACCTCCCCGGGTCGGGAGTGGGTAATTTGCGCGCCTGCTGCCTTCCTTGGATGTGGTAGCCGTT
