# Supplementary material for: Application of a universal parasite diagnostic test to biological specimens collected from animals
Source: Int J Parasitol Parasites Wildl. 2022 Dec 22;20:20–30. doi: 10.1016/j.ijppaw.2022.12.003 (PMC9803608; doi:10.1016/j.ijppaw.2022.12.003)
Supplement: Multimedia component 3 [file mmc3.zip]

Archive with 1 entries (1 files):
- ijppaw_795_SuppFile S2 - parasite_spl_fungi_DB_updated06APR2021.fasta
