# Supplementary material for: Application of a universal parasite diagnostic test to biological specimens collected from animals
Source: Int J Parasitol Parasites Wildl. 2022 Dec 22;20:20–30. doi: 10.1016/j.ijppaw.2022.12.003 (PMC9803608; doi:10.1016/j.ijppaw.2022.12.003)
Supplement: Multimedia component 3 [file mmc3.zip › ijppaw_795_SuppFile S2 - parasite_spl_fungi_DB_updated06APR2021.fasta]

>18S_from_environmental_fungus_-_KF219475.1
AACGGCTACCACATCCAAGGAAGGCAGCAGGCGCGCAAATTACCCAATCCCGACACGGGGAGGTAGTGACAATACATAACAATATACGGCTTTAACGTCGTATAATTGGAATGAGTACAATTTAAATCCCTTAACGAGGAACAATTGGAGGGCAAGTCTGGTGCCAGCAG
>18S_sequence_from_a_fungus_-_MH758759.1
AACGGCTACCACATCCAAGGAAGGCAGCAGGCGCGCAAATTACCCAATCCCGACACGGGGAGGTAGTGACAATAAATACTGATACAGGGCTCTTTTGGGTCTTGTAATTGGAATGAGTACAATTTAAATCCCTTAACGAGGAACAATTGGAGGGCAAGTCTGGTGCCAGCAG
>18S_sequence_from_a_fungus_-_MK346034.1
AACGGCTACCACATCCAAGGAAGGCAGCAGGCGCGCAAATTACCCAATCCCGACACGGGGAGGTAGTGACAATAAATACTGATACAGGGCTCTTTTGGGTCTTGTAATTGGAATGAGTACAATTTAAACCTCTTAACGAGGAACAATTGGAGGGCAAGTCTGGTGCCAGCAG
>18S_sequence_of_fungal_origin_-_KX851799.1
AACGGCTACCACATCCAAGGAAGGCAGCAGGCGCGCAAATTACCCAATCCCGACACGGGGAGGTAGTGACAATAAATAACAATATGGGGCTCTTTCGGGTCTCATAATTGGAATGAGTACAATTTAAATCCCTTAACGAGGAACAATTGGAGGGCAAGTCTGGTGCCAGCAG
>18S_sequence,_possibly_from_an_uncultured_fungus_-_HM562270.1
AACGGCTACCACATCCAAGGAAGGCAGCAGGCGCGCAAATTACCCAATCCCGACACGGGGAGGTAGTGACAATAAATAACAATATAGGGCCCTTTTGGGTCCTATAATTGGAATGAGTACAATTTAAACCCCTTAACGAGTAACAATTGGAGGGCAAGTCTGGTGC
>Abies_bracteata_AB026932.1_
GCACCAGACTTGCCCTCCAATGGATCCTCGTTAAGGGATTTAGATTGTACTCATTCCAATTACCAGACTCGATGAGCCCAGTATTGTTATTTATTGTCACTACCTCCCCATGTCAGGATTGGGTAATTTGCACGCCTGCTGCCTTCCTTGGATGTGGTAGCCGTT
>Acanthamoeba_byersi_or_astronyxis_MN153028.1 _
AATGGCTACCACTTCTAAGGAAGGCAGCAGGCGCGCAAATTACCCAATCCCGACACGGGGAGGTAGTGACAATAAATAACAATACAGGTCTCGACAAGAGTCTTGTAATTGGAATGAGTACAATTTAAACCCCTTAACGAGTAACAATTGGAGGGCAAGTCTGGTGCCAGCAG
>Acanthamoeba_polyphaga_strain_ATCC30872_small_subunit_ribosomal_RNA_gene,_complete_sequence_-_AY026244.1
AATGGCTACCACTTCTAAGGAAGGCAGCAGGCGCGCAAATTACCCAATCCCGACACGGGGAGGTAGTGACAATAAATAACAATACAGGCGCTCGATAAGAGTCTTGTAATTGGAATGAGTACAATTTAAACCCCTTAACGAGTAACAATTGGAGGGCAAGTCTGGTGC
>Acanthamoeba_sp._-_MG825477.1
AATGGCTACCACTTCTAAGGAAGGCAGCAGGCGCGCAAATTACCCAATCCCGACACGGGGAGGTAGTGACAATAAATAACAATACAGGCGCTCGACAAGAGTCTTGTAATTGGAATGAGTACAATTTAAACCCCTTAACGAGTAACAATTGGAGGGCAAGTCTGGTGCCAGCAG
>Acanthamoeba_spp_possibly_Acastellanii_U07401.1 _
AATGGCTACCACTTCTAAGGAAGGCAGCAGGCGCGCAAATTACCCAATCCCGACACGGGGAGGTAGTGACAATAAATAACAATACAGGCGCTCGATAAGAGTCTTGTAATTGGAATGAGTACAATTTAAACCCCTTAACGAGTAACAATTGGAGGGCAAGTCTGGTGCCAGCAG
>Acanthamoeba_polyphaga_strain_ATCC30872_small_subunit_ribosomal_RNA_gene,__AY026244.1_
TCCGGAGAGGGAGCCTGAGAAATGGCTACCACTTCTAAGGAAGGCAGCAGGCGCGCAAATTACCCAATCCCGACACGGGGAGGTAGTGACAATAAATAACAATACAGGCGCTCGATAAGAGTCTTGTAATTGGAATGAGTACAATTTAAACCCCTTAACGAGTAACAATTGGAGGGCAAGTCTGGTGCCAGCAGCCGCGGTAATTCCAGCTCCAA
>Aetholaelaps_trilyssa_MN935448.1_
AACGGCTACCACATCTAAGGAAGGCAGCAGGCGCGCAAATTACCCAATCCCGGCACGGGGAGGTAGTGACAAAAAATAACAATGCGGGACTCTTATGAGGCTTCGTAATTGGAATGAGTACATTCTAAATCCTTTAACGAGGAACTATTGGAGGGCAAGTCTGGTGC
>Agaricales_sp._MN515300.1_
AACGGCTACCACATCCAAGGAAGGCAGCAGGCGCGCAAATTACCCAATCCCGACACGGGGAGGTAGTGACAATAAATAACAATATAGGGCTCTTTCGGGTCTTATAATTGGAATGAGTACAATTTAAATCCCTTAACGAGGAACAATTGGAGGGCAAGTCTGGTGC
>Ajellomyces_capsulatus_KC663640.1_
GACGGCTACCACATCTAAGGAAGGCAGCAGGCGCGCAAATTACCCAATCCCGATACGGGGAGGTAGTGACAATAAATACTGATACAGGGCTCTTTCGGGTCTTGTAATTGGAATGAGTACAATCTAAATCCCTTAACGAGGAACAATTGGAGGGCAAGTCTGGTGC
>Alternaria_alternata_MN072923.1_
AACGGCTACCACATCCAAGGAAGGCAGCAGGCGCGCAAATTACCCAATCCCGACACGGGGAGGTAGTGACAATAAATACTGATACAGGGCTCTTTTGGGTCTTGTAATTGGAATGAGTACAATTTAAACCTCTTAACGAGGAACAATTGGAGGGCAAGTCTGGTGC
>Ancylostoma_ceylanicum_18S_ribosomal_RNA_gene,_partial_sequence_-_DQ464371.1
AACGGCTACCACATCCAAGGAAGGCAGCAGGCGCGTAACTTATCCACTCTTGAAGAGATGAGATAGTGACTAAAAATAAAAAGACCATTCCTATGGAACGGTCATTTCAATGAGTTGATCATAAACCTCTTTTCGAGGATCAAGTGGAGGGCAAGTCTGGTGCCAGCAG
>Ancylostoma_duodenale_18S_ribosomal_RNA_gene,__EU344798.1_ __
CCGGAGAGGGAGCCTTAGAAACGGCTACCACATCCAAGGAAGGCAGCAGGCGCGTAACTTATCCACTCTTGAAGAGATGAGATAGTGACTAAAAATAAAAAGACCATTCCTATGGAACGGTCATTTCAATGAGTTGATCATAAACCTTTTTTCGAGGATCAAGTGGAGGGCAAGTCTGGTGCCAGCAGCCGCGGTAATTCCAGCTC
>Anisakis_sp_possibly_Asimplex_or_Contracaecum_sp_or_Terranova_sp_MT246663.1 _
AACGGCTACCACATCCAAGGAAGGCAGCAGGCGCGCAAATTACCCACTCTCGGCATGAGGAGGTAGTGACGAAAAATAACGAGACCGTTCTCTCTGAGGCCGGTTATCGGAATGGGTACAATTTAAACCCGTTAACGAGGATCTATGAGAGGGCAAGTCTGGTGCCAGCAG
>Anncaliia_algerae_HM216911.1 _
GACAGCTTTCACGTCCAAGGATGGCAGCAGGCGCGAAACTTACCCAATTGTTTTTTGTGACAGAGGTAGTTATGACGTATTCTTTAGAGAGAGACCTTGTTAGACATGGTCCATAGCGACTGGAGGGCAAGTCTGGTGCCAGCAG
>Anteropora_comicus_voucher_LRP8794_18S_ribosomal_RNA_gene,_partial_sequence_-_KU249044.1
AACGGCTACCACTTCCAAGGAAGGCAGCAGGCGCGCAAATTACCCACTCCCGGTACGGGGAGGTGGTGACGAAAAATACCGATGCAGGACTCTTAAAGAGGCTCTGTAATCGGAATGAGTGAACTTTAAATCCTTTAACGAGGATCAATTGGAGGGCAAGTCTGGTGCCAGCAG
>Anteropora_klosmamorphis_voucher_LRP8758_18S_ribosomal_RNA_gene,_partial_sequence_-_KU249045.1
AACGGCTACCACTTCCAAGGAAGGCAGCAGGCGCGCAAATTACCCACTCCCGGTACGGGGAGGTGGTGACGAAAAATACCGATGCGGGACTCCTAAACGAGGCTCCGTAATCGGAATGAGTGAACTTTAAATCCTTTAACGAGGATCAATTGGAGGGCAAGTCTGGTGCCAGCAG
>Anthocephalum_blairi_isolate_SO-9-6_18S_ribosomal_RNA_gene,_partial_sequence_-_MH577326.1
AACGGCTACCACTTCCAAGGGAGGCAGCAGGCGCGCAACTTACCCACTCCCGGCACGGGGAGGTGGTGACGAAAAATATCGATGCGGGACTCTTTTAGAGGCCCCGTAATCGGAATGAGTGAACTATAAATCCTTTGACGAGGATCAATTGGAGGGCAAGTCTGGTGCCAGCAG
>Anthocephalum_gravisi_isolate_SO-19-5_18S_ribosomal_RNA_gene,_partial_sequence_-_MH577328.1
AACGGCTACCACTTCCAAGGGAGGCAGCAGGCGCGCAACTTACCCACTCCCGGCACGGGGAGGTGGTGACGAAAAATATCGATGCGGGACTCTTTAAGAGGCCCCGTAATCGGAATGAGTGAACTATAAATCCTTTAACGAGGATCAATTGGAGGGCAAGTCTGGTGCCAGCAG
>Anthocephalum_jensenae_n._sp._18S_ribosomal_RNA_gene,_partial_sequence_-_KM658178.1
AACGGCTACCACTTCCAAGGNAGGCAGCAGGCGCGCAACTTACCCACTCCCGGCACGGGGAGGTGGTGACGAAAAATATCGATGCGGGACTCTTTAAGAGGCCCCGTAATCGGAATGAGTGAACTATAAATCCTTTGACGAGGATCAATTGGAGGGCAAGTCTGGTGCCAGCAG
>Anthocephalum_mounseyi_isolate_SO-9-19_18S_ribosomal_RNA_gene,_partial_sequence_-_MH577331.1
AACGGCTACCACTTCCAAGGGAGGCAGCAGGCGCGCAACTTACCCACTCCCGGCACGGGGAGGTGGTGACGAAAAATATCGATGCGGGACTCTTTACGAGGCCCCGTAATCGGAATGAGTGAACTATAAATCCTTTGACGAGGATCAATTGGAGGGCAAGTCTGGTGCCAGCAG
>Anthocephalum_n._sp._1_18S_ribosomal_RNA_gene,_partial_sequence_-_KM658191.1
AACGGCTACCACTTCCAAGGGAGGCAGCAGGCGCGCAACTTACCCACTCCCGGCACGGGGAGGTGGTGACGAAAAATATCGATGCGGGACTCTTTTAGAGGCCCCGTAATCGGAATGAGTGAACTATAAATCCTTTAACGAGGATCAATTGGAGGGCAAGTCTGGTGCCAGCAG
>Anthocephalum_n._sp._3_18S_ribosomal_RNA_gene,_partial_sequence_-_KM658177.1
AACGGCTACCACTTCCAAGGGAGGCAGCAGGCGCGCAACTTACCCACTCCCGGCACGGGGAGGTGGTGACGAAAAATATCGATGCGGGACTCTTTAAGAGGCCCCGTAATCGGAATGAGTGAACTATAAATCCTTTGACGAGGATCAATTGGAGGGCAAGTCTGGTGCCAGCAG
>Anthocephalum_ruhnkei_isolate_SO-9-20_18S_ribosomal_RNA_gene,_partial_sequence_-_MH577333.1
AACGGCTACCACTTCCAAGGGAGGCAGCAGGCGCGCAACTTACCCACTCCCGGCACGGGGAGGTGGTGACGAAAAATATCGATGCGGGACTCTTTAAGAGGCCCCGTAATCGGAATGAGTGAACTTTAAATCCTTTGACGAGGATCAATTGGAGGGCAAGTCTGGTGCCAGCAG
>Antrodia_serrata_NG_067666.1_
AACGGCTACCACATCCAAGGAAGGCAGCAGGCGCGCAAATTACCCAATCCCGACACGGGGAGGTAGTGACAATAAATAACAATATAGGGCTCTTTTGGGTCTTATAATTGGAATGAGTACAATTTAAATCCCTTAACGAGGAACAATTGGAGGGCAAGTCTGGTGC
>Ascarididae_sp_possibly_Ascaris_sp_or_Toxocara_sp_or_Baylisascaris_sp_or_Toxascaris_sp._LN600408.1 _
AACGGCTACCACATCCAAGGAAGGCAGCAGGCGCGCAAATTACCCACTCTCGGCATGAGGAGGTAGTGACGAAAAATAACGAGACCGTTCTCTATGAGGCCGGTTATCGGAATGGGTACAATTTAAACCCGTTAACGAGGATCTATGAGAGGGCAAGTCTGGTGCCAGCAG
>Ascaris_lumbricoides_partial_18S_rRNA_gene,_isolate_1-2_from_Sus_scrofa_-_LN600408.1
AACGGCTACCACATCCAAGGAAGGCAGCAGGCGCGCAAATTACCCACTCTCGGCATGAGGAGGTAGTGACGAAAAATAACGAGACCGTTCTCTATGAGGCCGGTTATCGGAATGGGTACAATTTAAACCCGTTAACGAGGATCTATGAGAGGGCAAGTCTGGTGCCAGCAG
>Ascocotyle_longa_isolate_E454_small_subunit_ribosomal_RNA_gene,_partial_sequence_-_MF980223.1
AACGGCTACCACTTCCAAGGAAGGCAGCAGGCGCGCAAATTACCCAATCCCGGCACGGGGAGGTAGTGACGAAAAATACGGATACGGGACTCTTTCGAGGCTCCGTAATTCGAATGAGTACATTTTAAATCCTTTAACGAGGATCAACTGGAGGGCAAGTCTGGTGCCAGCAG
>Aspergillus_sp._-_NG_063391.1
AACGGCTACCACATCCAAGGAAGGCAGCAGGCGCGCAAATTACCCAATCCCGACACGGGGAGGTAGTGACAATAAATACTGATACGGGGCTCTTTTGGGTCTCGTAATTGGAATGAGTACAATCTAAATCCCTTAACGAGGAACAATTGGAGGGCAAGTCTGGTGC
>Athelia_rolfsii_MK757683.1_
AACGGCTACCACATCCAAGGAAGGCAGCAGGCGCGCAAATTACCCAATCCCGACACGGGGAGGTAGTGACAATAAATAACAATATAGGGCTCTTTTGGGTCTTATAATTGGAATGAGTACAATTTAAATCCCTTAACGAGGAACAATTGGAGGGCAAGTCTGGTGC
>Austropaxillus_statuum_HM135789.1_
AACGGCTACCACATCCAAGGAAGGCAGCAGGCGCGCAAATTACCCAATCCCGATACGGGGAGGTAGTGACAATAAATAACAATATAGGGCTCTTTCGGGTCTTATAATTGGAATGAGTACAATTTAAATCTCTTAACGAGGAACAATTGGAGGGCAAGTCTGGTGC
>Babesia_canis_rossi_gene_for_18S_ribosomal_RNA,_partial_sequence,_clone:_MaM23_-_LC331057.1
GACGGCTACCACATCTAAGGAAGGCAGCAGGCGCGCAAATTACCCAATCCCGACACGGGGAGGTAGTGACAAGAAATAACAATACAGGGCTAATGTCTTGTAATTGGAATGATGGTGACTTAAACCCTCACCAGAGTAGCAATTGGAGGGCAAGTCTGGTGC
>Babesia_canis_rossi_gene_for_18S_ribosomal_RNA,_partial_sequence,_strain:_N4_-_AB935166.1
GACGGCTACCACATCTAAGGAAGGCAGCAGGCGCGCAAATTACCCAATCCCGACACGGGGAGGTAGTGACAAGAAATAACAATACAGGGCTAATGTCTTGTAATTGGAATGATGGTGACTTAAACCCTCACCAGAGTAGCAATTGGAGGGCAGTCTGGTGC
>Babesia_duncani_-_HQ289870.1
TGCTGGCACCAGACTTGCCCTCCAATTGATACTCTGGAAGGGGTTTGGATTCCCATCATTCCAATTACAAAGCTTTAAGCCCTGTATTGTTATTTCTTGTCACTACCTCACGGTGTCCGTATTGGGTAATTTGCGCGCCTGCTGCCTTCCTTAGATGTGGTAGCCGTT
>Babesia_microti_-_LC314658.1
TGCTGGCACCAGACTTGCCCTCCAATTGATACTCTGGGAAGGGTTTAGATTCCCATCATTCCAATTACAAGACTTTAAGCCCTGTATTGTTATTTCTTGTCACTACCTCCCTGTGTCAGGATTGGGTAATTTGCGCGCCTGCTGCCTTCCTTAGATGTGGTAGCCGTT
>Babesia_microti_genes_for_18S_rRNA,_ITS1,_5.8S_rRNA,_ITS2,_28S_rRNA,_isolate:_EaNG/HP302_-_AB242176
AACGGCTACCACATCTAAGGAAGGCAGCAGGCGCGCAAATTACCCAATCCTGACACAGGGAGGTAGTGACAAGAAATAACAATACAGGGCTTAAAGTCTTGTAATTGGAATGATGGGAATCTAAACCCTTCCCAGAGTATCAATTGGAGGGCAAGTCTGGTGC
>Babesia_sp._-_EU109716.1
AACGGCTACCACATCTAAGGAAGGCAGCAGGCGCGCAAATTACCCAATCCTGACACAGGGAGGTAGTGACAAGAAATAACAATACAGGGCTTAAGTCTTGTAATTGGAATGATGGTGCCTTAAACCCTCACCAGAGTACCAATTGGAGGGCAAGTCTGGTGCCAGCAG
>Babesia_sp._-_FJ654660.1
AACGGCTACCACATCTAAGGAAGGCAGCAGGCGCGCAAATTACCCAATCCTGACACAGGGAGGTAGTGACAAGAAATAACAATACAGGGCTTACAGTCTTGTAATTGGAATGATGGGAATCTAAACCCTTCCCAGAGTATCAATTGGAGGGCAAGTCTGGTGCCAGCAG
>Babesia_sp._-_KY684001.1
AACGGCTACCACATCTAAGGAAGGCAGCAGGCGCGCAAATTACCCAATACGGACACCGTGAGGTAGTGACAAGAAATAACAATACAGGGCTTTAAGCTTTGTAATTGGAATGATGGGAATCTAAACCCCTTCCAGAGTATCAATTGGAGGGCAAGTCTGGTGCCAGCAG
>Babesia_sp._-_MG682492.1
AACGGCTACCACATCTAAGGAAGGCAGCAGGCGCGCAAATTACCCAATCCTGACACAGGGAGGTAGTGACAAGAAATAACAATACAGGGCAATTGTCTTGTAATTGGAATGATGGTGACCTAAACCCTCACCAGAGTAACAATTGGAGGGCAAGTCTGGTGCCAGCAG
>Babesia_sp._-_MG986883.1
AACGGCTACCACATCTAAGGAAGGCAGCAGGCGCGCAAATTACCCAATCCTGACACAGGGAGGTAGTGACAAGAAATAACAATACAGGGCTTATAGTCTTGTAATTGGAATGATGGGAATCTAAACCCTTCCCAGAGTATCAATTGGAGGGCAAGTCTGGTGCCAGCAG
>Babesia_sp._-_MG986883.1_2
AACGGCTACCACATCTAAGGAAGGCAGCAGGCGCGCAAATTACCCAATCCTGACACAGGGAGGTAGTGACAAGAAATAACAATACAGGGCTTATAGTCTTGTAATTGGAATGATGGGAATCTAAACCCTTCCCAGAGTATCAATTGGAGGGCAAGTCTGGTGCCAGCAG
>Babesia_sp.,_possibly_Babesia_divergens_or_M01_-_MG944238.1
TGCTGGCACCAGACTTGCCCTCCAATTGTTACTCTGGTGAGGGTTTAGGTCACCATCATTCCAATTACAAGACAATTGCCCTGTATTGTTATTTCTTGTCACTACCTCCCTGTGTCAGGATTGGGTAATTTGCGCGCCTGCTGCCTTCCTTGGATGTGGTAGCCGTT
>Babesia_annae_MK591949.1_
AACGGCTACCACATCTAAGGAAGGCAGCAGGCGCGCAAATTACCCAATCCTGACACAGGGAGGTAGTGACAAGAAATAACAATACAGGGCTTATAGTCTTGTAATTGGAATGATGGGAATCTAAACCCTTCCCAGAGTATCAATTGGAGGGCAAGTCTGGTGC
>Babesia_canis_rossi_gene_for_18S_ribosomal_RNA,_,_clone:_MaM23_LC331057.1_ __
TTCCGGAGAGGGAGCCTGAGAGACGGCTACCACATCTAAGGAAGGCAGCAGGCGCGCAAATTACCCAATCCCGACACGGGGAGGTAGTGACAAGAAATAACAATACAGGGCTAATGTCTTGTAATTGGAATGATGGTGACTTAAACCCTCACCAGAGTAGCAATTGGAGGGCAAGTCTGGTGCCAGCAGCCGCGGTAATTCCAGCTCCAATAGC
>Babesia_capreoli_MG344783.1_
AACGGCTACCACATCCAAGGAAGGCAGCAGGCGCGCAAATTACCCAATCCTGACACAGGGAGGTAGTGACAAGAAATAACAATACAGGGCAATTGTCTTGTAATTGGAATGATGGTGACCTAAACCCTCACCAGAGTAACAATTGGAGGGCAAGTCTGGTGC
>Babesia_cf._MK693714.1_
AACGGCTACCACATCTAAGGAAGGCAGCAGGCGCGCAAATTACCCAATCCTGACACAGGGAGGTAGTGACAAGAAATAACAATACAGGGCTTATAGTCTTGTAATTGGAATGATGGGAATCTAAACCCTTCCCAGAGTATCAATTGGAGGGCAAGTCTGGTGC
>Babesia_divergens__MG344781.1_
AACGGCTACCACATCCAAGGAAGGCAGCAGGCGCGCAAATTACCCAATCCTGACACAGGGAGGTAGTGACAAGAAATAACAATACAGGGCAATTGTCTTGTAATTGGAATGATGGTGACCTAAACCCTCACCAGAGTAACAATTGGAGGGCAAGTCTGGTGC
>Babesia_equi_isolate_Swiss-4_18S_ribosomal_RNA_gene,__KM046921.1_ __
CCGGAGAGGGAGCCTGAGAAACGGCTACCACATCTAAGGAAGGCAGCAGGCGCGCAAATTACCCAATCCTGTCACAGGGAGGTAGTGACAAGAAATAACAATACGGGGCTTGAAGTCTTGTAATTGGAATGATGGGAATTTAAACCCCTTCCAGAGTATCAATTGGAGGGCAAGTCTGGTGCCAGCAGCCGCGGTAATTCCAGCTC
>Babesia_rossi_strain_NGR_clone_82_18S_ribosomal_RNA_gene,_JN982353.1_ __
CCGGAGAGGGAGCCTGAGAGACGGCTACCACATCTAAGGAAGGCAGCAGGCGCGCAAATTACCCAATCCCGACACGGGGAGGTAGTGACAAGAAATAACAATACAGGGCTAATGTCTTGTAATTGGAATGATGGTGACTTAAACCCTCACCAGAGTAGCAATTGGAGGGCAAGTCTGGTGCCAGCAGCCGCGGTAATTCCAGCTC
>Babesia_sp._EU109716.1_
AACGGCTACCACATCTAAGGAAGGCAGCAGGCGCGCAAATTACCCAATCCTGACACAGGGAGGTAGTGACAAGAAATAACAATACAGGGCTTAAGTCTTGTAATTGGAATGATGGTGCCTTAAACCCTCACCAGAGTACCAATTGGAGGGCAAGTCTGGTGC
>Babesia_sp._FJ654660.1_
AACGGCTACCACATCTAAGGAAGGCAGCAGGCGCGCAAATTACCCAATCCTGACACAGGGAGGTAGTGACAAGAAATAACAATACAGGGCTTACAGTCTTGTAATTGGAATGATGGGAATCTAAACCCTTCCCAGAGTATCAATTGGAGGGCAAGTCTGGTGC
>Babesia_sp._KJ486571.1_
ACGGCTACCACATCTAAGGAAGGCAGCAGGCGCGCAAATTACCCAATCCTGACACAGGGAGGTAGTGACAAGAAATAACAATACAGGGCTTTTGTCTTGTAATTGGAATGATGGTGACCTAAACCCTCACCAGAGTAACAATTGGAGGGCAAGTCTGGTGC
>Babesia_sp._KR611145.2_
AACGGCTACCACATCTAAGGAAGGCAGCAGGCGCGCAAATTACCCAATCCTGACACAGGGAGGTAGTGACAAGAAATAACAATACAGGGCAATTGTCTTGTAATTGGAATGATGGTGATCTAAACCCTCACCAGAGTACCAATTGGAGGGCAAGTCTGGTGC
>Babesia_sp._MK580475.1_
AACGGCTACCACATCTAAGGAAGGCAGCAGGCGCGCAAATTACCCAATCCTGACACAGGGAGGTAGTGACAAGAAATAACAATACAGGGCAATTGTCTTGTAATTGGAATGATGGTGACCTAAACCCTCACCAGAGTAACAATTGGAGGGCAAGTCTGGTGC
>Babesia_sp._'venatorum'_MG344777.1_
AACGGCTACCACATCCAAGGAAGGCAGCAGGCGCGCAAATTACCCAATCCTGACACAGGGAGGTAGTGACAAGAAATAACAATACAGGGCAATTGTCTTGTAATTGGAATGATGGTGACCTAAACCCTCACCAGAGTAACAATTGGAGGGCAAGTCTGGTGC
>Babesia_vulpes_KT223483.1_
AACGGCTACCACATCTAAGGAAGGCAGCAGGCGCGCAAATTACCCAATCCTGACACAGGGAGGTAGTGACAAGAAATAACAATACAGGGCTTATAGTCTTGTAATTGGAATGATGGGAATCTAAACCCTTCCCAGAGTATCAATTGGAGGGCAAGTCTGGTGC
>Balamuthia_mandrillaris_-_KF874819.1
AATGGCTACCACTTCTAAGGAAGGCAGCAGGCGCGCAAATTACCCAATCCCGACACGGGGAGGTAGTGACAATAAATAACAATACAGGTCTTGCAAAAAGACTTGTAATTGGAATGAGTACAATTTAAATCCCTTAACGAGTAACAATTGGAGGGCAAGTCTGGTGCCAGCAG
>Balamuthia_mandrillaris_AF019071.1 _
AATGGCTACCACTTCTAAGGAAGGCAGCAGGCGCGCAAATTACCCAATCCCGACACGGGGAGGTAGTGACAATAAATAACAATACAGGTCTTGCAAAAAGACTTGTAATTGGAATGAGTACAATTTAAATCCCTTAACGAGTAACAATTGGAGGGCAAGTCTGGTGCCAGCAG
>Balanotaenia_bancrofti_18S_ribosomal_RNA_gene,_complete_sequence_-_AF286977.1
AACGGCTACCACTTCCAAGGGAGGCAGCAGGCGCGCAAATTACCCACTCCCGGTACGGGGAGGTGGTGACGAAAAATACCGATGCGGGACTCTTTTAGAGGCTCCGTAATCGGAATGAGTGAACTCTAAATCCTTTCACGAGGATCAATTGGAGGGCAAGTCTGGTGCCAGCAG
>Baylisascaris_procyonis_18S_small_subunit_ribosomal_RNA_gene,__U94368.1_ __
CCGGAGAGGGAGCCTGAGAAACGGCTACCACATCCAAGGAAGGCAGCAGGCGCGCAAATTACCCACTCTCGGCATGAGGAGGTAGTGACGAAAAATAACGAGACCGTTCTCTATGAGGCCGGTTATCGGAATGGGTACAATTTAAACCCGTTAACGAGGATCTATGAGAGGGCAAGTCTGGTGCCAGCAGCCGCGGTAATTCCAGCTC
>Bertiella_studeri_isolate_M01_18S_ribosomal_RNA_gene,_partial_sequence_-_GU323707.1
AACGGCTACCACTTCCAAGGGAGGCAGCAGGCGCGCAAATTACCCACTCCCAGTACGGGGAGGTGGTGACGAAAAATACCGATGCGGGACTCATTTATGAGGCTCCGTAATCGGAATGAGTGGACTCTAAATCCTTTCACGAGGATCAATTGGAGGGCAAGTCTGGTGC
>Bertiella_studeri_isolate_M01_18S_ribosomal_RNA_gene,__GU323707.1_ __
CCGGAGAGGGAGCCTGAGAAACGGCTACCACTTCCAAGGGAGGCAGCAGGCGCGCAAATTACCCACTCCCAGTACGGGGAGGTGGTGACGAAAAATACCGATGCGGGACTCATTTATGAGGCTCCGTAATCGGAATGAGTGGACTCTAAATCCTTTCACGAGGATCAATTGGAGGGCAAGTCTGGTGCCAGCAGCCGCGGTAACTCCAGCTC
>Besnoitia_sp._AY665399.2,_KJ746531.1,_GU479631.1,_AF291426.1,_GU479632.1,_MH217579.1__ __
TCCGGAGAGGGAGCCTGAGAAACGGCTACCACATCTAAGGAAGGCAGCAGGCGCGCAAATTACCCAATCCTGATTCAGGGAGGTAGTGACAAGAAATAACAACGCTGGAAATTTCATTTCTAGCGATTGGAATGATGGGAATCCAAACCCCTTTCAGAGTAACAATTGGAGGGCAAGTCTGGTGCCAGCAGCCGCGGTAATTCCAGCTCC
>Betula_platyphylla_MK388236.1_
AACGGCTACCACATCCAAGGAAGGCAGCAGGCGCGCAAATTACCCAATCCTGACACGGGGAGGTAGTGACAATAAATAACAATACCGGGCTCTTTAGAGTCTGGTAATTGGAATGAGTACAATCTAAATCCCTTAACGAGGATCCATTGGAGGGCAAGTCTGGTGC
>Blastomyces_gilchristii_XR_004198589.1_
AACGGCTACCACATCCAAGGAAGGCAGCAGGCGCGCAAATTACCCAATCCCGATACGGGGAGGTAGTGACAATAAATACTGATACAGGGCTCTTTCGGGTCTTGTAATTGGAATGAGTACAATCTAAATCCCTTAACGAGGAACAATTGGAGGGCAAGTCTGGTGC
>Bolbophorus_confusus_18S_ribosomal_RNA_gene,_partial_sequence;_internal_transcribed_spacer_1_and_5.8S_ribosomal_RNA_gene,_complete_sequence;_and_internal_transcribed_spacer_2,_partial_sequence_-_AY242851.1
AACGGCTACCACATCCAAGGAAGGCAGCAGGCGCGAAAATTACCCACTCCCGGCACGGGGAGGTAGTGACGAAAAATACGAATACGGGACTCAATCGAGGCTCCGTAATTCGAATGAGTACAATCTAAAGCCTTTAACGAGGACCAATTGGAGGGCAAGTCTGGTGCCAGCAG
>Bolbophorus_damnificus_clone_Exlar318s_18S_ribosomal_RNA_gene,_partial_sequence_-_AF470588.1
CTGCTGGCACCAGACTTGCCCTCCAATTGGTCCTCGTTCAAGGATTTAGATTGCACTCATTCGAATTACGGAGCCTCGATTGAGTCCCGTATTCGTATTTTTCGTCACTACCTCCCCGTGCCGGGAGTGGGTAATTTTCGCGCCTGCTGCCTTCCTTGGATGTGGTAGCCGTT
>Bolbophorus_sp._OCPKBG-2002_clone_Cb10418s_18S_ribosomal_RNA_gene,_partial_sequence_-_AF470551.1
AACGGCTACCACATCCAAGGAAGGCAGCAGGCGCGAAAATTACCCACTCCCGGCACGGGGAGGTAGTGACGAAAAATACGAATACGGGACTCACTCGAGGCTCCGTAATTCGAATGAGTACAATCTAAATTCTTTAACGAGGACCAATTGGAGGGCAAGTCTGGTGCCAGCAG
>Bothriocephalus_claviceps_isolate_PBI_526_18S_ribosomal_RNA_gene,_partial_sequence_-_KR780957.1
AACGGCTACCACTTCCAAGGGAGGCAGCAGGCGCGCAAATTACCCACTCCCAGCACGGGGAGGTGGTGACGAAAAATACCGATGCGGGACTCCTAGACGAGGCTCCGTAATCGGAATGAGTCGACTATAAATCCTTTAACGAGGATCAATTGGAGGGCAAGTCTGGTGCCAGCAG
>Brugia_malayi_WGS_project_CAPY00000000_data,_strain_FR3,_contig_ctg1511098,__CAPY020003031.1_(reversed)_ __
CCGGAGAGGGAGCCTGAGAAACGGCTACCACATCCAAGGAAGCCAGAAAGGGCGCAAATTACCCACTCTCAGAATGAGGAGGTAGTGACGAAAAATAACGAGACCGTTCTCTTTGAGGCCGGTTATCGGAATGGGTACAATTTAAACCTGTTAACGAGGATCTATGAGAGGGCAAGTCTGGTGCCAGCAGCCGCGGTAATTCCAGCTC
>Bulleribasidium_sp._MK050327.1_
GCACCAGACTTGCCCTCCAGTTGTTCCTCGTTAAGGGATTTAAATTGTACTCATTCCAATTACAAGACCCATTAGAGCCCTGTATTGTTATTTATTGTCACTACCTCCCCGTGTCGGGATTGGGTAATTTGCGCGCCTGCTGCCTTCCTTGGATGTGGTAGCCGTT
>Calocedrus_macrolepis_KR920094.1_
AACGGCTACCACATCCAAGGAAGGCAGCAGGCGCGCAAATTACCCAATCCTGACACGGGGAGGTAGTGACAATAAATAACAATACTGGGCTCATCGAGTCTGGTAATTGGAATGAGTACAATCTAAATCCCTTAACGAGGATCCATTGGAGGGCAAGTCTGGTGC
>Candida_albicans_KJ095700.1_
AACGGCTACCACATCCAAGGAAGGCAGCAGGCGCGCAAATTACCCAATCCCGACACGGGGAGGTAGTGACAATAAATAACGATACAGGGCCCTTTTGGGTCTTGTAATTGGAATGAGTACAATGTAAATACCTTAACGAGGAACAATTGGAGGGCAAGTCTGGTGC
>Candida_albicans_XR_002086442.1:_
CGGCTACCACATCCAAGGAAGGCAGCAGGCGCGCAAATTACCCAATCCCGACACGGGGAGGTAGTGACAATAAATAACGATACAGGGCCCTTTTGGGTCTTGTAATTGGAATGAGTACAATGTAAATACCTTAACGAGGAACAATTGGAGGGCAAGTCTGGTGC
>Candida_sp._AY520276.1_
AACGGCTACCACATCCAAGGAAGGCAGCAGGCGCGCAAATTACCCAATCCTGACACGGGGAGGTAGTGACAATAAATAACGATACAGGGCCCATTGGGTCTTGTAATTGTAATGAGAACAATTTAAACACCTTATCGAGGAACAATTAGAGGGCAAGTCTGGTGC
>Caryophyllaeidae_gen._n._sp._n._BWX-2017_isolate_LLK-8_18S_ribosomal_RNA_gene,_complete_sequence_-_KY224740.1
AACGGCTACCACTTCCAAGGGAGGCAGCAGGCGCGCAAATTACCCACTCCCGGTACGGGGAGGTGGTGACGAAAAATACCGATGCGGGACTCTTTAAGAGGCTCCGTAATCGGAATGAGTGAACTCTAAATCCTTTCACGAGGATCAATTGGAGGGCAAGTCTGGTGCCAGCAG
>Caryospora_cf._bigenetica_strain_MEO2015b_18S_small_subunit_ribosomal_RNA_gene,__KT184332.1_ __
CGATTCCGGAGAGGGAGCCTGAGAAACGGCTACCACATCTAAGGAAGGCAGCAGGCGCGCAAATTACCCAATGAAAACAGTTTCGAGGTAGTGACGAGAAATAACAATACAGGGCATTTAATGCTTTGTAATTGGAATGATGGGAATGTAAAACCCTCTCAGAGTAACAATTGGAGGGCAAGTCTGGTGCCAGCAGCCGCGGTAATTCCAGCTCCAATA
>Chlorella_sp._MN960179.1_
AACGGCTACCACATCCAAGGAAGGCAGCAGGCGCGCAAATTACCCAATCCCGACACGGGGAGGTAGTGACAATAAATAACAATACCGGGCTTTTTCAAGTCTGGTAATTGGAATGAGTACAATCTAAATCCCTTAACGAGGATCAATTGGAGGGCAAGTCTGGTGC
>Chloroidium_saccharophilum_LC505548.1_
AACGGCTACCACATCCAAGGAAGGCAGCAGGCGCGCAAATTACCCAATCCCGACACGGGGAGGTAGTGACAATAAATAACAATACCGGGCTTTTTCAAGTCTGGTAATTGGAATGAGTACAATCTAAATCCCTTAACGAGGATCAATTGGAGGGCAAGTCTGGTGC
>Cladosporium_sp._MT093347.1_
AACGGCTACCACATCCAAGGAAGGCAGCAGGCGCGCAAATTACCCAATCCCGACACGGGGAGGTAGTGACAATAAATACTGATACAGGGCTCTTTTGGGTCTTGTAATTGGAATGAGTACAATTTAAATCCCTTAACGAGGAACAATTGGAGGGCAAGTCTGGTGC
>Coltricia_lateralis_NG_065675.1_
AACGGCTACCACATCCAAGGAAGGCAGCAGGCGCGCAAATTACCCAATCCCGACACGGGGAGGTAGTGACAATAAATAACAATATGGGGCTCTTTCGGGTCTCATAATTGGAATGAGTACAATTTAAATCCCTTAACGAGGAACAATTGGAGGGCAAGTCTGGTGC
>Contracaecum_eudyptulae_or_microcephalum,__EF180072.1,_AY702702.1__ __
CCGGAGAGGGAGCCTGAGAAACGGCTACCACATCCAAGGAAGGCAGCAGGCGCGCAAATTACCCACTCTCGGCAAGAGGAGGTAGTGACGAAAAATAACGAGACCGTACTCTTTGAGGCCGGTTATCGGAATGGGTACAATTTAAACCCGTTAACGAGGATCTATGAGAGGGCAAGTCTGGTGCCAGCAGCCGCGGTAATTCCAGCTC
>Contracaecum_multipapillatum_18S_small_subunit_ribosomal_RNA_gene,__U94370.1_ __
CCGGAGAGGGAGCCTGAGAAACGGCTACCACATCCAAGGAAGGCAGCAGGCGCGCAAATTACCCACTCTCGGCATGAGGAGGTAGTGACGAAAAATAACGAGACCGTACTCTTTGAGGCCGGTTATCGGAATGGGTACAATTTAAACCCGTTAACGAGGATCTATGAGAGGGCAAGTCTGGTGCCAGCAGCCGCGGTAATTCCAGCTC
>Coronacanthus_vassilevi_isolate_Cv18_18S_ribosomal_RNA_gene,_partial_sequence_-_KJ710322.1
AACGGCTACCACTTCCAAGGGAGGCAGCAGGCGCGCAAATTACCCACTCCCGGTACGGGGAGGTGGTGACGAAAAATACCGATGCGGGACTCATTTACGAGGCTCCGTAATCGGAATGAGTGGACTCTAAATCCTTTCACGAGGATCAATTGGAGGGCAAGTCTGGTGCCAGCAG
>Cosmocercoides_wuyiensis_MK110872.2_
AACGGCTACCACATCCAAGGAAGGCAGCAGGCGCGCAAATTACCCACTCTCGGCATGAGGAGGTAGTGACGAAAAATAACGAGACCGTTCTCTATGAGGCCGGTTATCGGAATGGGTACAATTTAAACCCGTTAACGAGGATCTATGAGAGGGCAAGTCTGGTGC
>Cyathocotyle_prussica_isolate_Cp.Ga.GPS.72.1_external_transcribed_spacer,_partial_sequence;_small_subunit_ribosomal_RNA_gene,_internal_transcribed_spacer_1,_5.8S_ribosomal_RNA_gene,_internal_transcribed_spacer_2,_and_large_subunit_ribosomal_RNA_gene,_complete_sequence;_and_external_transcribed_spacer,_partial_sequence_-_MH521249.1
AACGGCTACCACATCCAAGGAAGGCAGCAGGCGCGAAAATTACCCACTCCCAGCACGGGGAGGTAGTGACGAAAAATACGAATACGGGACTCTTTTGAGGCTCCGTAATTCGAATGAGTACAATCTAAATCCTTTAACGAGGACCAATTGGAGGGCAAGTCTGGTGCCAGCAG
>Cyrnea_seurati_EU004816.1_
AACGGCTACCACATCCAAGGAAGGCAGCAGGCGCGCAAATTACCCACTCTCGGAATGAGGAGGTAGTGACGAAAAATAACGAGACCGTTCTCTTTGAGGCCGGTTATCGGAATGGGTACAATTTAAACCCGTTAACGAGGATCTATGAGAGGGCAAGTCTGGTGC
>Cystofilobasidium_infirmominiatum_NG_063517.1_
GCACCAGACTTGCCCTCCAATTGTTCCTCGTTAAGGGATTTAAATTGTACTCATTCCAATTATAAGACCCATAGAGCCCTATATTGTTATTTATTGTCACTACCTCCCCGTGTCGGGATTGGGTAATTTGCGCGCCTGCTGCCTTCCTTGGATGTGGTAGCCGTT
>Cystoisospora_canis_strain_MEO2015a_18S_small_subunit_ribosomal_RNA_gene,__KT184368.1_ __
CCGGAGAGGGAGCCTGAGAAACGGCTACCACATCTAAGGAAGGCAGCAGGCGCGCAAATTACCCAATCCTGATTCAGGGAGGTAGTGACAAGAAATAACAACACTGGAAATTTCATTTCTAGTGATTGGAATGATGGGAATCCAAACCCCTTTCAGAGTAACAATTGGAGGGCAAGTCTGGTGCCAGCAGCCGCGGTAATTCCAGCTCCAA
>Cystoisospora_cf._ohioensis_18S_ribosomal_RNA_gene,__AY618555.1_ __
TCCGGAGAGGGAGCCTGAGAAACGGCTACCACATCTAAGGAAGGCAGCAGGCGCGCAAATTACCCAATCCTGATTCAGGGAGGTAGTGACAAGAAATAACAACACTGGAAATTTCATTTCTAGTGATTGGAATGATGGGGAATCCAAACCCCTTTCAGAGTAACAATTGGAGGGCAAGTCTGGTGCCAGCAGCCGCGGTAATTCCAGCTCC
>Cystoisospora_felis_strain_MEO2015_18S_small_subunit_ribosomal_RNA_gene,__KT184364.1_ __
GGGTTCGATTCCGGAGAGGGAGCCTGAGAAACGGCTACCACATCTAAGGAAGGCAGCAGGCGCGCAAATTACCCAATCCTGATTCAGGGAGGTAGTGACAAGAAATAACAACACTGGAAATTTCATTTCTAGTGATTGGAATGATGGGAATCCAAACCCCTTTCAGAGTAACAATTGGAGGGCAAGTCTGGTGCCAGCAGCCGCGGTAATTCCAGCTCC
>Cystoisospora_sp._badger_isolate_04/00284_18S_ribosomal_RNA_gene,__KU198329.1_ __
GTTCGATTCCGGAGAGGGAGCCTGAGAAACGGCTACCACATCTAAGGAAGGCAGCAGGCGCGCAAATTACCCAATCCTGATTCAGGGAGGTAGTGACAAGAAATAACAACACTGGAAATTTCATTTCTAGTGATTGGAATGATGGGAATCCAAACCCCTTTCAGAGTAACAATTGGAGGGCAAGTCTGGTGCCAGCAGCCGCGGTAATTCCAGCTCCAATA
>Cystoisospora_sp._ex._Aonyx_cinereus_gene_for_18S_ribosomal_RNA,__LC377842.1_ __
CGATTCCGGAGAGGGAGCCTGAGAAACGGCTACCACATCTAAGGAAGGCAGCAGGCGCGCAAATTACCCAATCCTGATTCAGGGAGGTAGTGACAAGAAATAACAACACTGGAAATTTCATTTCTAGTGATTGGAATGATGGGAATCCAAACCCCTTTCAGAGTAACAATTGGAGGGCAAGTCTGGTGCCAGCAGCCGCGGTAATTCCAGCTCCAAT
>Cystoisospora_suis_strain_MEO2010-CS2_18S_ribosomal_RNA_gene,__KF854252.1_ __
CCGGAGAGGGAGCCTGAGAAACGGCTACCACATCTAAGGAAGGCAGCAGGCGCGCAAATTACCCAATCCTGATTCAGGGAGGTAGTGACAAGAAATAACAACACTGGAAATTTCATTTCTAGTGATTGGAATGATGGGAATCCAAACCCCTTTCAGAGTAACAATTGGAGGGCAAGTCTGGTGCCAGCAGCCGCGGTAATTCCAGCTC
>Cystoisospora_timoni_18S_ribosomal_RNA_gene,__EU200792.1_ __
CCGGAGAGGGAGCCTGAGAAACGGCTACCACATCTAAGGAAGGCAGCAGGCGCGCAAATTACCCAATCCTGATTCAGGGAGGTAGTGACAAGAAATAACAACACTGGAAATTTCATTTCTAGTGATTGGAATGATGGGAATCCAAACCCCTTTCAGAGTAACAATTGGAGGGCAAGTCTGGTGCCAGCAGCCGCGGTAATTCCAGCTC
>Cytauxzoon_felis_-_KY684003.1
TGCTGGCACCAGACTTGCCCTCCAATTGATACTCCGGAAAGAGCTTAAATTTCCGTCATTCCAATTACAAGACTTTAAGCCTCGTATTGTTATTTCTTGTCACTACCTCCCTGTGTTAGGATTGGGTAATTTACGCGCCTGCTGCCTTCCTTAGATGTGGTAGCCATT
>Cytauxzoon_felis_18S_ribosomal_RNA_gene,__AF399930.1_ __
TCCGGAGAGGGAGCCTGAGAAATGGCTACCACATCTAAGGAAGGCAGCAGGCGCGTAAATTACCCAATCCTAACACAGGGAGGTAGTGACAAGAAATAACAATACGAGGCTTAAAGTCTTGTAATTGGAATGACGGAAATTTAAGCTCTTTCCGGAGTATCAATTGGAGGGCAAGTCTGGTGCCAGCAGCCGCGGTAATTCCAGCTCCAA
>Cytauxzoon_sp._Spain_1_18S_ribosomal_RNA_gene,__AY309956.1_ __
CCGGAGAGGGAGCCTGAGAAACGGCTACCACATCTAAGGAAGGCAGCAGGCGCGCAAATTACCCAATCCTGACACAGGGAGGTAGTGACAAGAAATAACAATACGAGTCTTAAAGTCTTGTAATTGGAATGACGGGAATCTAAAACCTTTCCGGAGTATCAATTGGAGGGCAAGTCTGGTGCCAGCAGCCGCGGTAATTCCAGCTCCAATAGCGT
>Demodex_sp._mite_-_MH891494.1
AACGGCTACCACATCCAAGGAAGGCAGCAGGCACGCAAATTACCCACTCTCAGAACGAGGAGGTAGTGACGAAAAATAACAATACGGGACTATTAATAGGCCCCGTAATTGGAATGAGTACAATATAAATCCTTTAACGAGGATCTATTGGAGGGCAAGTCTGGTGCCAGCAG
>Dennisiomyces_fibrillosus_MK569401.1_
AACGGCTACCACATCCAAGGAAGGCAGCAGGCGCGCAAATTACCCAATCCCGACACGGGGAGGTAGTGACAATAAATAACAATATAGGGCTCTTTCGGGTCTTATAATTGGAATGAGTACAATTTAAATCCCTTAACGAGGAACAATTGGAGGGCAAGTCTGGTGC
>Devescovina_sp._GHG-2010_small_subunit_ribosomal_RNA_gene,_partial_sequence_-_HQ215839.1
GATAGCGACTATATCCACGGGTAGCAGCAGGCGCGAAACTTACCCACTCGAGACTTTCGGAGGTGGTAATGACCAGTTTTAGATTAGCTCTTTATAGGGCTGTTTAAATAGGACTCTAGTTTTCCACTAGTGTGAAACCTAGCAGAGGGCCAGTCTGGTGC
>Devriesia_compacta_NG_064945.1_
AACGGCTACCACATCCAAGGAAGGCAGCAGGCGCGCAAATTACCCAATGCCGACACGGCGAGGTAGTGACAATAAATACTGATCCAGGGCTCTTTCGGGTCTTGGAATTGGAATGAGTACAATTTAAATCCCTTAACGAGGAACAACTGGAGGGCAAGTCTGGTGC
>Dientamoeba_fragilis_16S-like_rRNA,_complete_sequence_-_U37461.1
GATAGCGACTATATCCACGGGTAGCAGCAGGCGCGAAACTTACCCACTCGAGACTATCGGAGGTGGTAATGACCAGTTATAAATAAGGAATTTTCCTTTTTATATAGGAATATACTTTTCCAGTATATTGTAACCTAGCAGAGGGCCAGTCTGGTGC
>Dientamoeba_fragilis_isolate_Df379_18S_ribosomal_RNA_gene,_partial_sequence_-_JQ677147.1
GATAGCGACTATATCCACGGGTAGCAGCAGGCGCGAAACTTACCCACTCGAGACTATCGGAGGTGGTAATGACCAGTTATAATTAAGGAATTTTCCTTATTATATAGGAATATACTTTTCCAGTATATTGTAACCTAGCAGAGGGCCAGTCTGGTGC
>Dientamoeba_fragilis_isolate_Df379_18S_ribosomal_RNA_gene,__JQ677147.1_ __
GCCGGAGAAGGCGCCTGAGAGATAGCGACTATATCCACGGGTAGCAGCAGGCGCGAAACTTACCCACTCGAGACTATCGGAGGTGGTAATGACCAGTTATAATTAAGGAATTTTCCTTATTATATAGGAATATACTTTTCCAGTATATTGTAACCTAGCAGAGGGCCAGTCTGGTGCCAGCAGCTGCGGTAATTCCAGCTCT
>Dientamoeba_fragilis_isolate_Df1085_18S_ribosomal_RNA_gene,__JQ677148.1_ __
CCGGAGAAGGCGCCTGAGAGATAGCGACTATATCCACGGGTAGCAGCAGGCGCGAAACTTACCCACTCGAGACTATCGGAGGTGGTAATGACCAGTTATAATTAAGGAATTTTCCTTATTATATAGGAATATACTTTTCCAGTATATTGTAACCTAGCAGAGGGCCAGTCTGGTGCCAGCAGCTGCGGTAATTCCAGCTCT
>Dioctophyme_renale_gene_for_18S_ribosomal_RNA,_partial_sequence_-_AB595139.2
CCACATCCAAGGAAGGCAGCAGGCACGCAAATTACCCAATTTCGGAACGAAGAGGTAGTGATGAAAAATAACGAGGCGGTGCTCTTTGAGACCCGTCATCGGAATGATCTTGATTTAAAACTGCTCGCGAGGAATAATTGGAGGGCAAGTCTGGTGCCAGCAG
>Dioctophyme_renale_MH445970.1 _
AACGGCTGCCACATCCAAGGAAGGCAGCAGGCACGCAAATTACCCAATTTCGGAACGAAGAGGTAGTGATGAAAAATAACGAGGCGGTGCTCTTTGAGACCCGTCATCGGAATGATCTTGATTTAAAACTGCTCGCGAGGAATAATTGGAGGGCAAGTCTGGTGCCAGCAG
>Dioctophyme_renale_gene_for_18S_ribosomal_RNA,__AB595139.2_ __
CCGGAGAGGGAGCCTGAGAAACGGCTGCCACATCCAAGGAAGGCAGCAGGCACGCAAATTACCCAATTTCGGAACGAAGAGGTAGTGATGAAAAATAACGAGGCGGTGCTCTTTGAGACCCGTCATCGGAATGATCTTGATTTAAAACTGCTCGCGAGGAATAATTGGAGGGCAAGTCTGGTGCCAGCAGCCGCGGTAATTCCAGCTCCA
>Dioecotaenia_cancellata_isolate_TE-132_18S_ribosomal_RNA_gene,_partial_sequence_-_KF685810.1
AACGGCTACCACTTCCAAGGGAGGCAGCAGGCGCGCAAATTACCCACTCCCGGTACGGGGAGGTGGTGACGAAAAATACCGATGCGGGACTCCTTTAAGAGGCTCCGTAATCGGAATGAGTGAACTTTAAATCCTTTCACGAGGATCAATTGGAGGGCAAGTCTGGTGCCAGCAG
>Dipetalonema_sp._YQ-2006_18S_ribosomal_RNA_gene,__DQ531723.1_ __
CCGGAGAGGGAGCCTGAGAAACGGCTACCACATCCAAGGAAGGCAGCAGGCGCGCAAATTACCCACTCTCAGAATGAGGAGGTAGTGACGAAAAATAACGAGACCGTTCTCTTTGTAGGCCGGTTATCGGAATGGGTACAATTTAAACCCGTTAACGAGGATCTATGAGAGGGCAAGTCTGGTGCCAGCAGCCGCGGTAATTCCAGCTC
>Diphyllobothrium_pacificum_18S_ribosomal_RNA_gene,_complete_sequence_-_DQ925310.2
AACGGCTACCACTTCCAAGGGAGGCAGCAGGCGCGCAAATTACCCACTCCCAGTACGGGGAGGTGGTGACGAAAAATACCGATGCGGGACTCTTTGTGAGGCTCCGTAATCGGAATGAGTGAACTCTAAATCCTTTCACGAGGATCAATTGGAGGGCAAGTCTGGTGC
>Diphyllobothrium_sp.,_possibly__latum_,__KY552781.1_ __
GGGTTCGATTCCGGAGAGGGAGCCTGAGAAACGGCTACCACTTCCAAGGGAGGCAGCAGGCGCGCAAATTACCCACTCCCAGTACGGGGAGGTGGTGACGAAAAATACCGATGCGGGACTCTTATTGAGGCTCCGTAATCGGAATGAGTGAACTCTAAATCCTTTCACGAGGATCAATTGGAGGGCAAGTCTGGTGCCAGCAGCCGCGGTAACTCCAGCTCCAATA
>Diphyllobothrium_stemmacephalum_18S_small_subunit_ribosomal_RNA_gene,_complete_sequence_-_AF124459.1
AACGGCTACCACTTCCAAGGGAGGCAGCAGGCGCGCAAATTACTCACTCCCAGTACGGGGAGGTGGTGACGAAAAATACCGATGCGGGACTCTTATTGAGGCTCCGTAATCGGAATGAGTGAACTCTAAATCCTTTCACGAGGATCAATTGGAGGGCAAGTCTGGTGC
>Diplogonoporus_balaenopterae_voucher_PBI-590_18S_ribosomal_RNA_gene,__KY552792.1_ __
GGGTTCGATTCCGGAGAGGGAGCCTGAGAAACGGCTACCACTTCCAAGGGAGGCAGCAGGCGCGCAAATTACCCACTCCCAGTACGGGGAGGTGGTGACGAAAAATACCGATGCGGGACTCTTATTGAGGCTCCGTAATCGGAATGAGTGAACTCTAAATCCTTTCACGAGGATCAATTGGAGGGCAAGTCTGGTGCCAGCAGCCGCGGTAACTCCAGCTCCAATA
>Diplogonoporus_grandis_gene_for_18S_ribosomal_RNA,__AB353272.1_ __
TCCGGAGAGGGAGCCTGAGAAACGGCTACCACTTCCAAGGGAGGCAGCAGGCGCGCAAATTACCCACTCCCAGTACGGGGAGGTGGTGACGAAAAATACCGATGCGGGACTCTTATTGAGGCTCCGTAATCGGAATGAGTGAACTCTAAATCCTTTCACGAGGATCAATTGGAGGGCAAGTCTGGTGCCAGCAGCCGCGGTAACTCCAGCTCCA
>Diplostomum_compactum_18S_ribosomal_RNA_gene,_partial_sequence_-_AY245764.1
AACGGCTACCACATCCAAGGAAGGCAGCAGGCGCGAAAATTACCCACTCCCGGCACGGGGAGGTAGTGACGAAAAATACGAATACGGGACTCACTCGAGGCTCCGTAATTCGAATGAGTACAACCTAAATCCTTTAACGAGGACCAATTGGAGGGCAAGTCTGGTGCCAGCAG
>Dipylidium_caninum_isolate_1431_small_subunit_ribosomal_RNA_gene,__MG582183.1_ __
CCGGAGAGGGAGCCTGAGAAACGGCTACCACTTCCAAGGGAGGCAGCAGGCGCGCAAATTACCCACTCCCAGCACGGGGAGGTGGTGACGAAAAATACCGATGCGGGACTCCTTAAAGAGGCTCCGTAATCGGAATGAGTGGACTCTAAATCCTTTCACGAGGATCAATTGGAGGGCAAGTCTGGTGCCAGCAGCCGCGGTAACTCCAGCTC
>Dirofilaria_striata_MN635455.1 _
AACGGCTACCACATCCAAGGAAGGCAGCAGGCGCGCAAATTACCCAATCTCAGAATGAGGAGGTAGTGACGAAAAATAACGAGACCGTTCTCTTTGAGGCCGGTTATCGGAATGGGTACAATTTAAACCTGTTAACGAGGATCTATGAGAGGGCAAGTCTGGTGCCAGCAG
>Dirofilaria_immitis_MN241432.1_
AACGGCTACCACATCCAAGGAAGGCAGCAGGCGCGCAAATTACCCAATCTCAGAATGAGGAGGTAGTGACGAAAAATAACGAGACCGTTCTCTATGAGGCCGGTTATCGGAATGGGTACAATTTAAACCTGTTAACGAGGATCTATGAGAGGGCAAGTCTGGTGC
>Dirofilaria_immitis_genes_for_18S_rRNA,_ITS1,_5.8S_rRNA_AB973230.1_ __
CGACTCCGGAGAGGGAGCCTGAGAAACGGCTACCACATCCAAGGAAGGCAGCAGGCCGGCAAATTACCCAATCTCAGAATGAGGAGGTAGTGACGAAAAATAACGAGACCGTTCTCTATGAGGCCGGTTATCGGAATGGGTACAATTTAAACCTGTTAACGAGGATCTATGAGAGGGCAAGTCTGGTGCCAGCAGCCGCGGTAATTCCAGCTCTCAAA
>Dracunculus_medinensis_AY947720.1 _
AACGGCTACCACTTCCAAGGAAGGCAGCAGGCGCGCAAATTACCCACTCTCAGCAAGAGGAGGTAGTGACGAAAAATAACGAGACCGTTCTCATTGAGGCCGGTTATCGGAATGGGTACAATTTAAACCTGTTAACGAGGACCTATGAGAGGGCAAGCCTGGTGCCAGCAG
>Dracunculus_lutrae_JF934737.1_
AACGGCTACCACTTCCAAGGAAGGCAGCAGGCGCGCAAATTACCCACTCTCAGCAAGAGGAGGTAGTGACGAAAAATAACGAGACCGTTCTCATTGAGGCCGGTTATCGGAATGGGTACAATTTAAACCTGTTAACGAGGATCTATGAGAGGGCAAGCCTGGTGC
>Echinococcus_canadensis_gene_for_18S_rRNA,_partial_sequence_-_AB731642.1
AACGGCTACCACTTCCAAGGGAGGCAGCAGGCGCGCAAATTACCCACTCCCAGCACGGGGAGGTGGTGACGAAAAATACCGATGCGGGACTCCTTCAAGAGGCTCCGTAATCGGAATGAGTGGACTCTAAACCCCTTCACGAGGATCAATTGGAGGGCAAGTCTGGTGC
>Echinococcus_multilocularis_AB731634.1 _
AACGGCTACCACTTCCAAGGGAGGCAGCAGGCGCGCAAATTACCCACTCCCGGCACGGGGAGGTGGTGACGAAAAATACCGATGCGGGACTCCTTCAAGAGGCTCCGTAATCGGAATGAGTGGACTCTAAACCCCTTCACGAGGATCAATTGGAGGGCAAGTCTGGTGCCAGCAG
>Echinococcus_oligarthrus_AB731637.1 _
AACGGCTACCACTTCCAAGGGAGGCAGCAGGCGCGCAAATTACCCACTCCCAGCACGGGGAGGTGGTGACGAAAAATACCGATGCGGGACTCCTTCAAGAGGCTCCGTAATCGGAATGAGTGGACTCTAAACCCCTTCACGAGGATCGATTGGAGGGCAAGTCTGGTGCCAGCAG
>Echinococcus_sp_possibly_Egranulosus_AB731642.1 _
AACGGCTACCACTTCCAAGGGAGGCAGCAGGCGCGCAAATTACCCACTCCCAGCACGGGGAGGTGGTGACGAAAAATACCGATGCGGGACTCCTTCAAGAGGCTCCGTAATCGGAATGAGTGGACTCTAAACCCCTTCACGAGGATCAATTGGAGGGCAAGTCTGGTGCCAGCAG
>Echinococcus_canadensis_gene_for_18S_rRNA,__AB731642.1_ __
CCGGAGAGGGAGCCTGAGAAACGGCTACCACTTCCAAGGGAGGCAGCAGGCGCGCAAATTACCCACTCCCAGCACGGGGAGGTGGTGACGAAAAATACCGATGCGGGACTCCTTCAAGAGGCTCCGTAATCGGAATGAGTGGACTCTAAACCCCTTCACGAGGATCAATTGGAGGGCAAGTCTGGTGCCAGCAGCCGCGGTAACTCCAGCTCCA
>Echinococcus_canadensis_genome_assembly,_contig:_E.canG7_contigs_5397,__CVKT01008824.1_(reversed)_ __
CCGGAGAGGGAGCCTGAGAAACGGCTACCACTTCCAAGGGAGGCAGCAGGCGCGCAAATTACCCACTCCCAGCACGGGGAGGTGGTGACGAAAAATACCGATGCGGGACTCCTTCAAGAGGCTCCGTAATCGGAATGAGTGGACTCTAAACCCCTTCACGAGGATCAATTGGAGGGCAAGTCTGGTGCCAGCAGCCGCGGTAACTCCAGCTC
>Echinococcus_vogeli_gene_for_18S_rRNA,__AB731636.1_ __
CCGGAGAGGGAGCCTGAGAAACGGCTACCACTTCCAAGGGAGGCAGCAGGCGCGCAAATTACCCACTCCCAGCACGGGGAGGTGGTGACGAAAAATACCGATGCGGGACTCCTTCAAGAGGCTCCGTAATCGGAATGAGTGGACTCTAAACCCCTTCACGAGGATCAATTGGAGGGCAAGTCTGGTGCCAGCAGCCGCGGTAACTCCAGCTCCA
>Encephalitozoon_cuniculi_L17072.1 _
GATGGCTACTACGTCCAAGGATGGCAGCAGGCGCGAAACTTGCCTAATCCTTTGGGGAGGCGGTTATGAGAAGTGATGTGTGTGCGAGTGCAAAGGGGTCGCATGTGATTGGAGGGCAAGTCGGGTGC
>Encephalitozoon_hellem_L19070.1 _
GATGGCTACTACGTCCAAGGATGGCAGCAGGCGCGAAACTTGCCTAATCCTTATTGGGGAGGCGGTTATGAGAAGTAAGATGTTTAGCAAGTATAAATTTGTTGTGATTTACTGGAGGGCAAGTCGGGTGCCAGCAG
>Endoreticulatus_sp_possibly_pleistophora_or_microsporidia_sp_LC422312.1 _
GATAGCTCCCACGTCCAAGGACGGCAGCAGGCGCGAAAATTGCCCACTGTTTGGAGGAGGCAGTTATGAGACGTGAGAAAGAGTGCTTGGTAAAGAGAAGCAGGAGAATTGGAGGGCAAGTTTGGTGCCAGCAG
>Entamoeba_coli_partial_18S_rRNA_gene,_isolate_J65_-_FR686438.1
ATGGCTACCACTTCTAAGGAAGGCAGCAGGCGCGAAAATTACCCAATCTTAACAAATGAAGGAGGTAGTGACGACAATTAACGCTATCCTCGTCTTTTGGCGAGGATCGTCGGAATGATTTCGATTTAAAATATCGAAAGAAAGCAATTGGAGGGCAAGTCTGGTGC
>Entamoeba_ecuadoriensis_small_subunit_ribosomal_RNA_gene,_partial_sequence_-_DQ286373.1
TACAGATGGCTACCACTTCTAAGGAAGGCAGCAGGCGCGTAAATTACCCACTTTCGAAGTGAAGAGGTAGTGACGACACATAACTCTGGAGCCGAGTTAAATCGGTTCTTGAAGGAATGAGTAGGAGGTAAAGTCTCCTACGAAATCAATTGGAGGGCAAGTCTGGTGCCAGCAGCCGC
>Entamoeba_hartmanni_18S_small_subunit_ribosomal_RNA_gene,_partial_sequence_-_KX618191.1
ATGGCTACCACTTCCAAGGAAGGCAGCAGGCGCGTAAATTACCCAATTTCAACAGATAGAAGAGGTAGTGACGACAAATAACTCACGACATGCGTAAGCATGTCTTGAAGGAATGAGTAAGAAGCAAAGAGTCTTACGAAATCAATTGGAGGGCAAGTCTGGTGC
>Entamoeba_histolytica_strain_A1_small_subunit_ribosomal_RNA_gene,_partial_sequence_-_MK332025.1
TACAGATGGCTACCACTTCTAAGGAAGGCAGCAGGCGCGTAAATTACCCACTTTCGAATTGAAGAGGTAGTGACGACACATAACTCTAGAGTTGAGTAAAATCAATTCTTGAAGGAATGAGTAGGAGGTAAATTCTCCTACGAAATCAATTGGAGGGCAAGTCTGGTGCCAGCAGCCGC
>Entamoeba_sp._isolate_CAT_L16_Nkwenda_18S_ribosomal_RNA_gene,_partial_sequence_-_KY658113.1
ATGGCTACCACTTCTAAGGAAGGCAGCAGGCGCGTAAATTACCCACTTTCGACTCGAAGAGGTAGTGACGACAAATAACTCTTGGCACCCCTCGGGGTGACTTGAAGGAATGATTTAGAAGTAAATTCTCTAAAGAAATCAATTGGAGGGCAAGTCTGGTGC
>Entamoeba_sp._isolate_GOAT_L71_Aidah-Rugira_18S_ribosomal_RNA_gene,_partial_sequence_-_KY658144.1
ATGGCTACCACTTCTAAGGAAGGCAGCAGGCGCGTAAATTACCCACTTTCGACTTGAAGAGGTAGTGACGACAAATAACTCTTGGCGCCCTTCGGGGTGACTTGAAGGAATGATTTAGAAGTAAATTCTCTAAAGAAATCAATTGGAGGGCAAGTCTGGTGC
>Entamoeba_sp._isolate_GOR_M40_Mubare_18S_ribosomal_RNA_gene,_partial_sequence_-_KY658163.1
ATGGCTACCACTTCCAAGGAAGGCAGCAGCCGCGTAAATTACCCAATATCAACAGATAGAAGAGGTAGTGACGACAAATAACTCACGACATGCGTAAGCATGTCTTGAAGGAATGAGTAAGAAGCAAAGAGTCTTACGAAATCAATTGGAGGGCAAGTCTGGTGC
>Entamoeba_sp._RL11_isolate_KF3_18S_ribosomal_RNA_gene,_partial_sequence_-_KR025409.1
ATGGCTACCACTTCTAAGGAAGGCAGCAGGCGCGAAAATTACCCAATCTTAACTAATAAAGGAGGTAGTGACGACAATTAACTCTTTCATCATCCATGTGGTGATGATTGTTGGAATGACTACGATCCAAATCTTCGTAGGAAATCGATTGGAGGGCAAGTCTGGTGC
>Entamoeba_invadens_18S_ribosomal_RNA_gene,__AY769863.1_ __
TCGGAGAGGGAGCTTTCAAGATGGCTACCACTTCTAAGGAAGGCAGCAGGCGCGCAAATTACCCAATGGGAGACCCTTGAGGTAGTGACGATATATAACTCAAGTAAGAGATAATCTTGTTTGAAGGGATGAAGACGGTATAAAGTACCGTACGAAATCGATTAGAGGGCAAGTCTGGTGCCAGCAGCCGCGGTAATTCCAGCTCT
>Entamoeba_polecki_16S-like_small_subunit_ribosomal_RNA_gene,__AF149913.1_ __
TCGGAGAGGGAGCTTTAAAAATGGCTACCACTTCTAAGGAAGGCAGCAGGCGCGCAAATTACCCACTTTTAATTTAGAGAGGTAGTGACGATAATTAATAGAATCGATATTTATATTGATTCAAATGTAATGATTAGAGTTTAAAAAAATTTAAGAAATCGATTGGAGGGCAAGTCTGGTGCCAGCAGCCGCGGTAATTCCAGCTCCA
>Entamoeba_struthionis_16S_rRNA_gene_AJ566411.2_ __
TTTCGGAGAGGGAGCTTTAAAAATGGCTACCACTTCTAAGGAAGGCAGCAGGCGCGCAAATTACCCACTTTTAATTTAGAGAGGTAGTGACGATAATTAATAGAGTTGGTCTATTCGATCAATTCAATTATAATGATTAGAGTTTAAAAAAATTTAAGAAATCGATTGGAGGGCAAGTCTGGTGCCAGCAGCCGCGGTAATTCCAGCTCCA
>Entamoeba_terrapinae_16S-like_small_subunit_ribosomal_RNA_gene,__AF149910.1_ __
ATCGGAGAGGGAGCTTTCAAGATGGCTACCACTTCCAAGGAAGGCAGCAGGCGCGAAAATTGCCCACTTTCAACTCGAAGAGGCAGTGACGACAAATAACTCTGTAAATGCTTTTAGTATTTATCGAAGGAATGAGTAAGATGTAAATAGTCTTACAAAATCAATTGGAGGGCAAGTCTGGTGCCAGCAGCCGCGGTAATTCCAGCTCCA
>Enterobius_vermicularis_18S_ribosomal_RNA_gene,__JF934731.1_ __
CCGGAGAGGGAGCTTGAGAAATGGCTACCACATCCAAGGAAGGCAGCAGGCGCGCAAATTACCCACTCTCGGTATGAGGAGGTAGTGACGAGAAATAACGAGACCGTTCTCATTGAGGCCGGTTATCGGAATGAGTTGGATCTAAATGTCCTGACGAGGATCTATGAGAGGGCAAGTCTGGTGCCAGCAGCCGCGGTAATTCCAGCTC
>Enterocytozoon_bieneusi_L16868.1 _
GATGGCTCCCACGTCCAAGGACGGCAGCAGGCGCGAAACTTGTCCACTCCTTACGGGGGAGACAGTCATGAGACGTGAGTATAAGACCTGAGTGTAAAGACCTTAGGGTGAAGCAATTGGAGGGCAAGCTTTGGTGCCAGCAG
>Fasciola_gigantica_AJ004804.1 _
GACGGCTACCACTTCCAAGGAAGGCAGCAGGCGCGCAAATTACCCAATCCCAGAACGGGGAGGTAGTGACGAAAAATACGGATACGGGACTCATTAGAGGCTCCGTAATTCGAATGAGTACAATTCAAATCCTTTAACGAGGATCAACTGGAGGGCAAGTCTGGTGCCAGCAG
>Fasciola_jacksoni_strain_Madu_small_subunit_ribosomal_RNA_gene,_partial_sequence_-_MF077356.1
AACGGCTACCACTTCCAAGGAAGGCAGCAGGCACGCAAATTACCCAATCCCGGCACGGGGAGGTAGTGACGAAAAATACGGATACGGGACTCACTAGAGGCTCCGTAATTCGAATGAGTACAATTTAAATCCTTTAACGAGGATCAACTGGAGGGCAAGTCTGGTGCCAGCAG
>Fasciola_gigantica_strain_NB_small_subunit_ribosomal_RNA_gene,__MF077354.1_ __
CCGGAGAGGGAGCCTGAGAAACGGCTACCACTTCCAAGGAAGGCAGCAGGCACGCAAATTACCCAATCCCGGCACGGGGAGGTAGTGACGAAAAATACGGATACGGGACTCACTAGAGGCTCCGTAATTCGAATGAGTACAATTTAAATCCTTTAACGAGGATCAACTGGAGGGCAAGTCTGGTGCCAGCAGCCGCGGTAACTCCAGCTC
>Fasciola_hepatica_strain_Geelong_small_subunit_ribosomal_RNA_gene,__MF077355.1_ __
CCGGAGAGGGAGCCTGAGAAACGGCTACCACTTCCAAGGAAGGCAGCAGGCACGCAAATTACCCAATCCCGGCACGGGGAGGTAGTGACGAAAAATACGGATACGGGACTCACTAGAGGCTCCGTAATTCGAATGAGTACAATTTAAATCCTTTAACGAGGATCAACTGGAGGGCAAGTCTGGTGCCAGCAGCCGCGGTAACTCCAGCTC
>Fasciolopsis_buski_18S_ribosomal_RNA_sequence_-_L06668.1
AACGGCTACCACTTCCAAGGAAGGCAGCAGGCACGCAAATTACCCAATCCCGGCACGGGGAGGTAGTGACGAAAAATACGGATACGGGACTCACTAGAGGCTCCGTAATTCGAATGAGTACATTTTAAATCCTTTAACGAGGATCAACTGGAGGGCAAGTCTGGTGC
>Filarial_nematode,_possibly_Brugia_sp_or_Dirofilaria_repens_-_MG780293.1
AACGGCTACCACATCCAAGGAAGGCAGCAGGCGCGCAAATTACCCACTCTCAGAATGAGGAGGTAGTGACGAAAAATAACGAGACCGTTCTCTTTGAGGCCGGTTATCGGAATGGGTACAATTTAAACCTGTTAACGAGGATCTATGAGAGGGCAAGTCTGGTGCCAGCAG
>Filarial_nematode,_possibly_Mansonella_perstans_or_Filarioidea_sp._-_KT907503.1
AACGGCTACCACATCCAAGGAAGGCAGCAGGCGCGCAAATTACCCACTCTCAGAATGAGGAGGTAGTGACGAAAAATAACGAGACCGTTCTCTTTGTAGGCCGGTTATCGGAATGGGTACAATTTAAACCCGTTAACGAGGATCTATGAGAGGGCAAGTCTGGTGCCAGCAG
>Filarinema_flagrifer_18S_rRNA_gene_-_AJ920354.1
AACGGCTACCACATCCAAGGAAGGCAGCAGGCGCGAAACTTATCCAATCTTGAAGAGATGAGATAGTGACTAAAAATAAAAAGACCATTCCTATGGAACGGTCATTTCAATGAGTTGATCATAAACCTTTTTTCGAGGATCAAGTGGAGGGCAAGTCTGGTGCCAGCAG
>Flapocephalus_sp._n._2_AW-2013_isolate_TE-30_18S_ribosomal_RNA_gene,_partial_sequence_-_KF685794.1
AACGGCTACCACTTCCAAGGAAGGCAGCAGGCGCGCAAATTACCCACTCCCGGTACGGGGAGGTGGTGACGAAAAATACCGATGCGGGACTCCCAAAAGAGGCCCCGTAATCGGAATGAGTGAACTTTAAATCCTTTAACGAGGATCAATTGGAGGGCAAGTCTGGTGCCAGCAG
>Flapocephalus_sp._n._2_AW-2016_voucher_LRP8760_18S_ribosomal_RNA_gene,_partial_sequence_-_KU249037.1
AACGGCTACCACTTCCAAGGAAGGCAGCAGGCGCGCAAATTACCCACTCCCAGCACGGGGAGGTGGTGACGAAAAATACCGATGCGGGACTCCTTAAAGAGGCTCCGTAATCGGAATGAGTGAACTTTAAATCCTTTAACGAGGATCAATTGGAGGGCAAGTCTGGTGCCAGCAG
>Flavodon_ambrosius_NG_065065.1_
AACGGCTACCACATCCAAGGAAGGCAGCAGGCGCGCAAATTACCCAATCCCGACACGGGGAGGTAGTGACAATAAATAACGATATAGGGCTCTTTTGGGTCTTATAATTGGAATGAGTACAATTTAAATCTCTTAACGAGGAACAATTGGAGGGCAAGTCTGGTGC
>Frenkelia_glareoli_small_ribosomal_subunit_RNA_gene,__AF009245.1_ __
GTTCGATTCCGGAGAGGGAGCCTGAGAAACGGCTACCACATCTAAGGAAGGCAGCAGGCGCGCAAATTACCCAATCCTGATTCAGGGAGGTAGTGACAAGAAATAACAACACTGGAAATTATATTTCTAGTGATTGGAATGATGGGAATCCAAACCCCTTTCAGAGTAACAATTGGAGGGCAAGTCTGGTGCCAGCAGCCGCGGTAATTCCAGCTCCA
>Frenkelia_microti_small_ribosomal_subunit_RNA_gene,__AF009244.1_ __
GTTCGACTCCGGAGAGGGAGCCTGAGAAACGGCTACCACATCTAAGGAAGGCAGCAGGCGCGCAAATTACCCAATCCTGACTCAGGGAGGTAGTGACAAGAAATAACAACACTGGAAATTATATTTCTAGTGATTGGAATGATGGGAATCCAAACCCCTTTCAGAGTAACAATTGGAGGGCAAGTCTGGTGCCAGCAGCCGCGGTAATTCCAGCTCCA
>Fungal_18S,_possibly_Ajellomyces_capsulatus_(a_cause_of_histoplasmosis)_-_KC663640.1
GACGGCTACCACATCTAAGGAAGGCAGCAGGCGCGCAAATTACCCAATCCCGATACGGGGAGGTAGTGACAATAAATACTGATACAGGGCTCTTTCGGGTCTTGTAATTGGAATGAGTACAATCTAAATCCCTTAACGAGGAACAATTGGAGGGCAAGTCTGGTGCCAGCAG
>Fungal_sp._MH793790.1_
AACGGCTACCACATCCAAGGAAGGCAGCAGGCGCGCAAATTACCCAATCCCGACACGGGGAGGTAGTGACAATAAATAACAATACAGGACTCTTTCGAGGCCCTGTAATTGGAATGAGTCCACTTTAAATCCTTTAACGAGGATCCATTGGAGGGCAAGTCTGGTGC
>Ganoderma_australe_MN355501.1_
AACGGCTACCACATCCAAGGAAGGCAGCAGGCGCGCAAATTACCCAATCCCGACACGGGGAGGTAGTGACAATAAATAACAATATGGGGCTCTTTCGGGTCTCATAATTGGAATGAGTACAATTTAAATCTCTTAACGAGGAACAATTGGAGGGCAAGTCTGGTGC
>Geminibasidium_donsium_NG_061140.1_
AACGGCTACCACATCCAAGGAAGGCAGCAGGCGCGCAAATTACCCAATCCCGACACGGGGAGGTAGTGACAATAAATAACAATATAGGGCTCTTTTGGGTCTTATAATTGGAATGAGTACAATTTAAATCCCTTAACGAGGAACAATTGGAGGGCAAGTCTGGTGC
>Glomeraceae_sp._MK592776.1_
AACGGCTACCACATCCAAGGAAGGCAGCAGGCGCGCAAATTACCCAATCCCAACACGGGGAGGTAGTGACAATATGTAACAATATACGGCCTTATACGTCGTATAATTGGAATGAGTACAATTTAAATCCCTTAACGAGGAACAATTGGAGGGCAAGTCTGGTGC
>Gregarina_ormierei_KJ736741.1_
GATAGCTACCACGTCTAAGGATGGCAGCAGGCGCGCAAATTACCCAATCTCGACAAGAGGAGGTAGTGACTTGACATAGCAGCGTCAAAATTATTTTTGACGATTGCAATGGACGGATCACAAAGAAATCCGTGAGTAACAATTGGAGGGCAAGTCTGGTGC
>Gymnophalloides_seoi_isolate_18S-2-G.S-18S-2F_F01_18S_ribosomal_RNA_gene,_partial_sequence_-_JQ955636.1
AACGGCTACCACATCCAAGGAAGGCAGCAGGCACGCAAATTACCCAATCCCGGCACGGGGAGGTAGTGACGAAAAATACGAATACGGGACTCAATTGAGGCTCCGTAATTCGAATGAGTACAATTTAAATCCTTTAACGAGGACCAACTGGAGGGCAAGTCTGGTGC
>Gymnophalloides_seoi_isolate_18S-2-G.S-18S-2F_F01_18S_ribosomal_RNA_gene,__JQ955636.1_ __
ATTCCGGAGAGGGAGCCTGAGAAACGGCTACCACATCCAAGGAAGGCAGCAGGCACGCAAATTACCCAATCCCGGCACGGGGAGGTAGTGACGAAAAATACGAATACGGGACTCAATTGAGGCTCCGTAATTCGAATGAGTACAATTTAAATCCTTTAACGAGGACCAACTGGAGGGCAAGTCTGGTGCCAGCAGCCGCGGTAACTCCAGCTTCA
>Gyrocotyle_rugosa_18S_small_subunit_ribosomal_RNA_gene,_complete_sequence_-_AF124455.2
AACGGCTACCACTTCCAAGGAAGGCAGCAGGCGCGCAAATTACCCACTCCCGGCACGGGGAGGTAGTGACGAAAAATACAGATACGGGACTCAACTGAGGCTCCGTAATGTGAATGAGTACACTTTAAATCCTTTAACGAGGAACAATTGGAGGGCAAGTCTGGTGCCAGCAG
>Gyrocotyle_sp._Tasmania_from_Australia_18S_ribosomal_RNA_gene,_partial_sequence_-_EU343741.2
AACGGCTACCACTTCCAAGGAAGGCAGCAGGCGCGCAAATTACCCACTCCCGGCACGGGGAGGTAGTGACGAAAAATACGGATACGGGACTCAACTGAGGCTCCGTAATGTGAATGAGTACACTTTAAATCCTTTAACGAGGAACAATTGGAGGGCAAGTCTGGTGCCAGCAG
>Haemogregarina_pellegrini_KM887509.1_
AACGGCTACCACATCTAAGGAAGGCAGCAGGCGCGCAAATTACCCAATTCTAACAGCATAAGAGAGGTAGTGACAAGAAATAACAATACAAGGCAATTAAAATGCTTTGTAATTGGAATGATAGAAATTTAAACACTTTCTAAAGTATCAATTGGAGGGCAAGTCTGGTGC
>Hammondia_sp.,__KF854253.1_ __
CCGGAGAGGGAGCCTGAGAAACGGCTACCACATCTAAGGAAGGCAGCAGGCGCGCAAATTACCCAATCCTGATTCAGGGAGGTAGTGACAAGAAATAACAACACTGGAAATTTCATTTCTAGTGATTGGAATGATAGGAATCCAAACCCCTTTCAGAGTAACAATTGGAGGGCAAGTCTGGTGCCAGCAGCCGCGGTAATTCCAGCTC
>Haplorchis_taichui_strain_NA2_18S_small_subunit_ribosomal_RNA_gene,_partial_sequence_-_HM004213.1
AACGGCTACCACTTCCAAGGAAGGCAGCAGGCGCGCAAATTACCCAATCCCGGCACGGGGAGGTAGTGACGAAAAATACGAATACGGGACTCGTTAGAGGCTCCGTAATTCGAATGAGTACACTTTAAATCCTTTAACGAGGATCAACTGGAGGGCAAGTCTGGTGCCAGCAG
>Hassalstrongylus_sp._RPS-2013_18S_ribosomal_RNA_gene,_partial_sequence_-_JX877679.1
AACGGCTACCACATCCAAGGAAGGCAGCAGGCGCGAAACTTATCCAATCTTGAATAGATGAGATAGTGACTAAAAATAAGAAGACCATTCCTATGGAACGGTCATTCCAATGAGTTGATCATAAACCTTTTTTCGAGGATCAAGTGGAGGGCAAGTCTGGTGCCAGCAG
>Hepatozoon_canis_MN463027.1_
AACGGCTACCACATCTAAGGAAGGCAGCAGGCGCGCAAATTACCCAATTCTAACAGTTTGAGAGAGGTAGTAACAAGAAATAACAATACAAGGCAGTTAAAATGCTTTGTAATTGGAATGATAGAAATTTAAACCCTTTTTAAAGTATCAATTGGAGGGCAAGTCTGGTGC
>Hepatozoon_felis_MK836092.1_
AACGGCTACCACATCTAAGGAAGGCAGCAGGCGCGCAAATTACCCAATTCTAACAGCATAAGAGAGGTAGTGACAAGAAATAACAATACAAGGCAGTTAAAATGCTTTGTAATTGGAATGATAGAAATTTAAAAACTTTTTAAAGTATCAATTGGAGGGCAAGTCTGGTGC
>Hepatozoon_fitzsimonsi_KR069084.1_
AACGGCTACCACATCTAAGGAAGGCAGCAGGCGCGCAAATTACCCAATTCTAACAGCATAAGAGAGGTAGTGACAAGAAATAACAGTACAAGGCAGTTAAAATGTTTTGTAATTGGAATGATAGAAATTTAAACACTTTTTAAAGTATCAATTGGAGGGCAAGTCTGGTGC
>Hepatozoon_sp._127ea_18S_ribosomal_RNA_gene,__HQ734796.1_ __
CCGGAGAGGGAGCCTGAGAAACGGCTACCACATCTAAGGAAGGCAGCAGGCGCGCAAATTACCCAATTCTAACAGCATAAGAGAGGTAGTGACAAGAAATAACAATACAAGGCAGTTAAAATGCTTTGTAATTGGAATGATAGAAATTTAAACACTTTTTAAAGTATCAATTGGAGGGCAAGTCTGGTGCCAGCAGCCGCGGTAATTCCAGCTC
>Hepatozoon_sp._KR262500.1_
GACGGCTACCACATCTAAGGAAGGCAGCAGGCGCGCAAATTACCCAATTCTAACAGCATAAGAGAGGTAGTGACAAGAAATAACAATACAAGGCAGTTAAAATGTTTTGTAATTGGAATGATAGAAATTTAAACACTTTTTAAAGTATCAATTGGAGGGCAAGTCTGGTGC
>Hepatozoon_sp._MG456824.1_
AACGGCTACCACATCTAAGGAAGGCAGCAGGCGCGCAAATTACCCAATTCTAACAGCATAAGAGAGGTAGTGACAAGAAATAACAGTACAAGGCAGTTAAAATGTTTTGTAATTGGAATGATAGAAATTTAAACACTTTTTAAAGTATCAATTGGAGGGCAAGTCTGGTGC
>Hepatozoon_sp._MN340283.1_
AACGGCTACCACATCTAAGGAAGGCAGCAGGCGCGCAAATTACCCAATTCTAACAGCATAAGAGAGGTAGTGACAAGAAATAACAGTACAAGGCAGTTAAAATGCTTTGTAATTGGAATGATAGAAATTTAAATACTTTTTAAAGTATCAATTGGAGGGCAAGTCTGGTGC
>Hepatozoon_sp._isolate_(a_few_SNPs)__B266M12_18S_ribosomal_RNA_gene,__MG456823.1_ __
CCGGAGAGGGAGCCTGAGAAACGGCTACCACATCTAAGGAAGGCAGCAGGCGCGCAAATTACCCAATTCTAACAGTATAAGAGAGGTAGTGACAAGAAATAACAGTACAAGGCAGTTAAAATGCTTTGTAATTGGAATGATAGAAATTTAAACACTTTTTAAAGTATCAATTGGAGGGCAAGTCTGGTGCCAGCAGCCGCGGTAATTCCAGCTCCAAT
>Heteronybelinia_cf._estigmena_DTJL-2009_isolate_HP21_18S_ribosomal_RNA_gene,_partial_sequence_-_FJ572895.1
AACGGCTACCACTTCCAAGGGAGGCAGCAGGCGCGCAAATTACCCACTCCCGGCACGGGGAGGTGGTGACGAAAAATACCGATGCAGGACTCATTAACGAGGCTCTGCAATCGGAATGAGTGAAATCTAAATCCTTTTACGAGGATCAATTGGAGGGCAAGTCTGGTGCCAGCAG
>Heterorhabditis_bacteriophora_strain_VSS01_small_subunit_ribosomal_RNA_gene,_partial_sequence_-_MF801370.1
AACGGCTACCACATCCAAGGAAGGCAGCAGGCGCGTAACTTATCCACTCCTAATCGGTGAGATAGTGACTAAAAATAAAAAGACCATTCCTATGGAACGGTTATTTCAATGAGTAGATCTTAAATCTATCTTCGAGTATCTAGTGGAGGGCAAGTCTGGTGCCAGCAG
>Heterorhabditis_indica_partial_18S_rRNA_gene,_strain_BR20,_clone_cl28_-_LN611144.1
AACGGCTACCACATCCAAGGAAGGCAGCAGGCGCGTAACTTATCCACTCCTAATTGGTGAGATAGTGACTAAAAATAAAAAGACCATTCCTATGGAACGGTTATTTCAATGAGTAGATCTTAAATCTATCTTCGAGTATCTAGTGGAGGGCAAGTCTGGTGCCAGCAG
>Heterorhabditis_megidis_isolate_1214_small_subunit_ribosomal_RNA_gene,_partial_sequence_-_MK301118.1
AACGACTACCACATCCAAGGAAGGCAGCAGGCGCGTAACTTATCCACTCCTAATCGGTGAGATAGTGACTAAAAATAAAAAGACCATTCCTATGGAACGGTTATTTCAATGAGTAGATCTTAAATCTATCTTCGAGTATCTAGTGGAGGGCAAGTCTGGTGCCAGCAG
>Heterorhabditis_megidis_strain_HeRhMeg7_18S_ribosomal_RNA_gene,_partial_sequence_-_KJ636313.1
AACGGCTACCACATCCAAGGAAGGCAGCAGACGCGTAACTTATCCACTCCTAATCGGTGAGATAGTGACTAAAAATAAAAAGACCATTCCTATGGAACGGTTATTTCAATGAGTAGATCTTAAATCTATCTTCGAGTATCTAGTGGAGGGCAAGTCTGGTGCCAGCAG
>Heterorhabditis_zealandica_18S_rRNA_gene_-_AJ920368.1
AACGGCTACCACATCCAAGGAAGGCAGCAGGCGCGTAACTTATCCACTCCTAATCGGTGAGATAGTGACTAAAAATAAAAAGACCATTCCTATGGAACGGTTATTTCAATGAGTAGATCTTAAATCTATCTTCGAGTACCTAGTGGAGGGCAAGTCTGGTGCCAGCAG
>Histomonas_meleagridis_isolate_34_clone_2_small_subunit_ribosomal_RNA_gene,_partial_sequence_-_EU647887.1
GATAGCGACTATATCCACGGGTAGCAGCAGGCGCGAAACTTACCCACTCGAAATTCTCGGAGGTGGTAATGACCAGTTATAATTTTTATTTTTAATAATAAAATTATATAGGAATATAATTTTCCATTATATTGGAACCTAGCAGAGGGCCAGTCTGGTGC
>Histomonas_meleagridis_isolate_34_clone_2_small_subunit_ribosomal_RNA_gene,__EU647887.1_ __
CCGGAGAAGGCGCCTGAGAGATAGCGACTATATCCACGGGTAGCAGCAGGCGCGAAACTTACCCACTCGAAATTCTCGGAGGTGGTAATGACCAGTTATAATTTTTATTTTTAATAATAAAATTATATAGGAATATAATTTTCCATTATATTGGAACCTAGCAGAGGGCCAGTCTGGTGCCAGCAGCTGCGGTAATTCCAGCTC
>Histoplasma_capsulatum_X58572.1_
GACGGCTACCACATCTAAGGAAGGCAGCAGGCGCGCAAATTACCCAATCCCGATACGGGGAGGTAGTGACAATAAATACTGATACAGGGCTCTTTCGGGTCTTGTAATTGGAATGAGTACAATCTAAATCCCTTAACGAGGAACAATTGGAGGGCAAGTCTGGTGC
>Hornellobothrium_sp._n._1_AW-2016_voucher_LRP8795_18S_ribosomal_RNA_gene,_partial_sequence_-_KU249040.1
AACGGCTACCACTTCCAAGGAAGGCAGCAGGCGCGCAAATTACCCACTCCCGGTACGGGGAGGTGGTGACGAAAAATACCGATGCGGGACTCCTAAAAGAGGCTCCGTAATCGGAATGAGTGAACTTTAAATCCTTTAACGAGGATCAATTGGAGGGCAAGTCTGGTGCCAGCAG
>Hovorkonema_variegatum_18S_ribosomal_RNA_gene,_partial_sequence_-_AY702705.1
AACGGCTACCACATCCAAGGAAGGCAGCAGGCGCGTAACTTATCCACTCTTGAAGAGATGAGATAGTGACTAAAAATAAAAAGACCATTCCTATGGAACGGTCATTTCAATGAGTTGATCATAAACCTTTTTTCGAGGATCAAGTGGAGGGCAAGTCTGGTGCCAGCAG
>Hyaloklossia_lieberkuehni_18S_small_subunit_ribosomal_RNA_gene,__AF298623.1_ __
CCGGAGAGGGAGCCTGAGAAACGGCTACCACATCTAAGGAAGGCAGCAGGCGCGCAAATTACCCAATCCTGATTCAGGGAGGTAGTGACAAGAAATAACAACACTGGAAATTTCATTTCTAGTGATTGGAATGATGGGAATCCAAACCCCTTTCAGAGTAACAATTGGAGGGCAAGTCTGGTGCCAGCAGCCGCGGTAATTCCAGCTCCA
>Hydatigera_sp._LC008537.1_
AACGGCTACCACTTCCAAGGGAGGCAGCAGGCGCGCAAATTACCCACTCCCAGCACGGGGAGGTGGTGACGAAAAATACCGATGCGGGACTCCTTCAAGAGGCTCCGTAATCGGAATGAGTGGACTCTAAATCCTTTCACGAGGATCAATTGGAGGGCAAGTCTGGTGC
>Hymenolepididae_gen._sp._1_MPOO-2018_isolate_DNA260_small_subunit_ribosomal_RNA_gene,_partial_sequence_-_MH699819.1
AACGGCTACCACTTCCAAGGGAGGCAGCAGGCGCGCAAATTACCCACTCCCGGCACGGGGAGGTGGTGACGAAAAATACCGATGCGGGACTCATTTACGAGGCTCCGTAATCGGAATGAGTGGACTCTAAATCCTTTCACGAGGATCAATTGGAGGGCAAGTCTGGTGCCAGCAG
>Hymenolepis_diminuta_18S_ribosomal_RNA_gene,__AF286983.1_ __
TCCGGAGAGGGAGCCTGAGAAACGGCTACCACTTCCAAGGGAGGCAGCAGGCGCGCAAATTACCCACTCCCGGTACGGGGAGGTGGTGACGAAAAATACCGATGCGGGACTCATCAACGAGGCTCCGTAATCGGAATGAGTGGACTCTAAATCCTTTCACGAGGATCAATTGGAGGGCAAGTCTGGTGCCAGCAGCCGCGGTAACTCCAGCTCCAA
>Hymenolepis_nana_genome_assembly,_contig:_HNAJ_contig0006266,__UZAE01006266.1_ __
CCGGAGAGGGAGCCTGAGAAACGGCTACCACTTCCAAGGGAGGCAGCAGGCGCGCAAATTACCCACTCCCGGTACGGGGAGGTGGTGACGAAAAATACCGATGCGGGACTCATTTACGAGGCTCCGTAATCGGAATGAGTGGACTCTAAATCCTTTCACGAGGATCAATTGGAGGGCAAGTCTGGTGCCAGCAGCCGCGGTAACTCCAGCTC
>Hysteromorpha_triloba_isolate_H.M.Sq.ITA3.1.7_external_transcribed_spacer,_partial_sequence;_small_subunit_ribosomal_RNA_gene,_internal_transcribed_spacer_1,_5.8S_ribosomal_RNA_gene,_internal_transcribed_spacer_2,_and_large_subunit_ribosomal_RNA_gene,_complete_sequence;_and_external_transcribed_spacer,_partial_sequence_-_MH521250.1
AACGGCTACCACATCCAAGGAAGGCAGCAGGCGCGAAAATTACCCACTCCCGGCACGGGGAGGTAGTGACGAAAAATACGAATACGGGACTCACTCGAGGCTCCGTAATTCGAATGAGTACAATCTAAAGCCTTTAACGAGGACCAATTGGAGGGCAAGTCTGGTGCCAGCAG
>Isospora_abdallahi_or_amphiboluri_or_fahdi_or_takydromi_KU180240.1,_KU180241.1,_KU180239.1,_KU180238.1_ __
GTTCGATTCCGGAGAGGGAGCCTGAGAAACGGCTACCACATCTAAGGAAGGCAGCAGGCGCGCAAATTACCCAATGAAAACAGTTTCGAGGTAGTGACGAGAAATAACAATACAGGGCATTATATGCTTTGTAATTGGAATGATGGGAATGTAAAACCCTCCCAGAGTAACAATTGGAGGGCAAGTCTGGTGCCAGCAGCCGCGGTAATTCCAGCTCCAATAGTGTATA
>Isospora_belli_or_orlovi,__AF106935.1,_AY3665026.1_ __
ATTCCGGAGAGGGAGCCTGAGAAACGGCTACCACATCTAAGGAAGGCAGCAGGCGCGCAAATTACCCAATCCTGATTCAGGGAGGTAGTGACAAGAAATAACAACACTGGAAATTTCATTTCTAGTGATTGGAATGATGGGAATCCAAACCCCTTTCAGAGTAACAATTGGAGGGCAAGTCTGGTGCCAGCAGCCGCGGTAATTCCAGCTCCAAT
>Isospora_gryphoni_or_manorinae_or_robini_or_subsp.tokyo__AF080613.2,_KT224379.1,_AF080612.1,_AB757860.1_ __
TCCGGAGAGGGAGCCTGAGAAACGGCTACCACATCTAAGGAAGGCAGCAGGCGCGCAAATTACCCAATGAAAACAGTTTCGAGGTAGTGACGAGAAATAACAATACAGGGCATTTTATGCTCTGTAATTGGAATGATGGGAATGTAAAACCCTTTCAGAGTAACAATTGGAGGGCAAGTCTGGTGCCAGCAGCCGCGGTAATTCCAGCTCCAATA
>Isospora_sp._Harbin/01/08_18S_ribosomal_RNA_gene,__FJ357797.1_ __
CCGGAGAGGGAGCCTGAGAAACGGCTACCACATCTAAGGAAGGCAGCAGGCGCGCAAATTACCCAATCCTGATTCAGGGAGGTAGTGACAAGAAATAACAACACTGGAAATTTCATTTCTAGTGATTGGAATGATGGGAATCCAAACCCCTTTCAGAGTAACAATTGGAGGGCAGTCTGGTGCCAGCAGCCGCGGTAATTCCAGCTC
>Ixodes_ricinus_MN296295.1_
AACGGCTACCACATCCAAGGAAGGCAGCAGGCGCGCAAATTACCCAATCCTGACACAGGGAGGTAGTGACAAGAAATAACAATACAGGGCAATTGTCTTGTAATTGGAATGATGGTGACCTAAACCCTCACCAGAGTAACAATTGGAGGGCAAGTCTGGTGC
>Joenina_pulchella_gene_for_small_subunit_ribosomal_RNA,_partial_sequence,_clone:_PaJS2_-_AB458855.1
GATAGCGACTATATCCACGGGTAGCAGCAGGCGCGAAACTTACCCACTCGAGACTTTCGGAGGTGGTAATGACCAGTTTCAAATCAGCTCTTTTTGGGTTGTTTGAATAGGATATCACTTTTCCAGTGATGTGAAACCTAGCAGAGGGCCAGTCTGGTGC
>Kazachstania_telluris_NG_063241.1_
AACGGCTACCACATCCAAGGAAGGCAGCAGGCGCGCAAATTACCCAATCCTGACACAGGGAGGTAGTGACAATAAATAACGATACAGGGCCCTTTTGGGTCTTGTAATTGGAATGAGTACAATGTAAACACCTTAACGAGGAACAATTGGAGGGCAAGTCTGGTGC
>Klebsormidium_flaccidum_MK262905.1_
AACGGCTACCACATCCAAGGAAGGCAGCAGGCGCGCAAATTACCCAATCCTGATACAGGGAGGTAGTGACAATAAATAACAATGCTGGGCTTTTCAAAGTCTGGCAATTGGAATGAGTGCAATCTAAATCCCTCAACGAGGATCCATTGGAGGGCAAGTCTGGTGC
>Lagochilascaris_minor_18S_ribosomal_RNA_gene,__KT427387.1_ __
ACTCCGGAGAGGGAGCCTGAGAAACGGCTACCACATCCAAGGAAGGCAGCAGGCGCGCAAATTACCCACTCTCGGCATGAGGAGGTAGTGACGAAAAATAACGAGACCGTTCTCTATGAGGCCGGTTATCGGAATGGGTACAATTTAAACCCGTTAACGAGGATCTATGAGAGGGCAAGTCTGGTGCCAGCAGCCGCGGTAATTCCAGCTCT
>Lankesterella_minima_strain_MEO2015_18S_small_subunit_ribosomal_RNA_gene,__KT184358.1_ __
TCCGGAGAGGGAGCCTGAGAAACGGCTACCACATCTAAGGAAGGCAGCAGGCGCGCAAATTACCCAATGAAAACAGTTTCGAGGTAGTGACGAGAAATAACAATACGGGGCATTATATGCTTTGTAATTGGAATGATGGGAATGTAAAACCCTCTCAGAGTAACGATTGGAGGGCAAGTCTGGTGCCAGCAGCCGCGGTAATTCCAGCTCC
>Lankesterella_sp._haplotype_LANK_AnoCar_18S_ribosomal_RNA_gene,__KU180248.1_ __
TTCGATTCCGGAGAGGGAGCCTGAGAAACGGCTACCACATCTAAGGAAGGCAGCAGGCGCGCAAATTACCCAATGAAAACAGTTTCGAGGTAGTGACGAGAAATAACAATACAGGGCATTATATGCTTTGTAATTGGAATGATGGGAATGTAAAACCCTCTCAGAGTAACAATTGGAGGGCAAGTCTGGTGCCAGCAGCCGCGGTAATTCCAGCTCCAATAGTGT
>Lankesterella_valsainensis_18S_ribosomal_RNA_gene,__DQ390207.1_ __
CCGGAGAGGGAGCCTGAGAAACGGCTACCACATCTAAGGAAGGCAGCAGGCGCGCAAATTACCCAATGGAAACAGTTCCGAGGTAGTGACGAGAAATAACAATACGGGGCAATAATTGTCTTGTAATTGGAATGATGGGAATGTAAAACCCTCTCAGAGTAGCAATTGGAGGGCAAGTCTGGTGCCAGCAGCCGCGGTAATTCCAGCTCC
>Leishmania_aethiopica_isolate_1214_18S_ribosomal_RNA_gene,_complete_sequence_-_GQ920678.1
AATAGCTACCACTTCTACGGAGGGCAGCAGGCGCGCAAATTGCCCAATGTCAAAACAAAACGATGAGGCAGCGAAAAGAAATAGAGTTGTCAGTCCATCTGGATTGTCATTTCAATGGGGGATATTTAAACCCATCCAATATCGAGTAACAATTGGAGGACAAGTCTGGTGC
>Leishmania_guyanensis_or_panamensis_or_arabica_or_turanica_X53913.1,_GQ332358.1,ATBH02001453.1,_ATBU010011538.1 Leishmania panamensis strain MHOM/PA/94/PSC-1 chromosome 27 sequence
AATAGCTACCACTTCTACGGAGGGCAGCAGGCGCGCAAATTGCCCAATGTCAAAACAAAACGATGAGGCAGCGAAAAGAAATAGAGTTGTCAGTCCATTTGGATTGTCATTTCAATGGGGGATATTTAAACCCATCCAATATCGAGTAACAATTGGAGGACAAGTCTGGTGCCAGCAC
>Leishmania_sp_possibly_donovani_or_infantum_or__enrietti_or_Leptomonas_sp_GQ332356.1,_ATAF02000704.1 _
AATAGCTACCACTTCTACGGAGGGCAGCAGGCGCGCAAATTGCCCAATGTCAAAACAAAACGATGAGGCAGCGAAAAGAAATAGAGTTGTCAGTCCATTTGGATTGTCATTTCAATGGGGGATATTTAAACCCATCCAATATCGAGTAACAATTGGAGGACAAGTCTGGTGCCAGCAC
>Leucochloridium_sp._YO-2018_SU4LE2_gene_for_18S_ribosomal_RNA,_partial_sequence_-_LC384424.1
AACGGCTACCACTTCCAAGGAAGGCAGCAGGCGCGAAAATTACCCACTCCCGGCACGGGGAGGTAGTGACGAAAAATACGAATACGGGACTCAATTGAGGCTCCGTAATTCGAATGAGTACACTTTAAATCCTTTAACGAGGACCAATTGGAGGGCAAGTCTGGTGCCAGCAG
>Lophomonas_blattarum_clone_32_small_subunit_ribosomal_RNA_gene,_partial_sequence_-_JX020505.1
GATAGCGACTATATCCACGGGTAGCAGCAGGCGCGAAACTTTCCCACTCGAGACTTTCGGAGGAGGTAATGACCAGTTTCATGTGAAGCTTATGCTTCTGTGAATAGGATCACACTTTTCCAGTGTGGTGAAACCTAGCAGAGGGCCAGTCTGGTGC
>Lytocestus_indicus_isolate_Mani-Li_18S_ribosomal_RNA_gene,_partial_sequence_-_KX758631.1
AACGGCTACCACTTCCAAGGAAGGCAGCAGGCGCGCAAATTACCCACTCCCGGTACGGGGAGGTGGTGACGAAAAATACCGATGCGGGACTCTTCAAGAGGCTCCGTAATCGGAATGAGTGAACTCTAAATCCTTTCACGAGGATCAATTGGAGGGCAAGTCTGGTGCCAGCAG
>Malassezia_pachydermatis_(fungus)_-_NG_062692.1
AACGGCTACCACATCCAAGGAAGGCAGCAGGCGCGCAAATTACCCAATCCCGACACGGGGAGGTAGTGACAATATGTAACAATATACGGCTTTATCGTCGTATAATTGGAATGAGTACAATTTAAATCCCTTAACGAGGAACAATTGGAGGGCAAGTCTGGTGCCAGCAG
>Malassezia_restricta_(fungus)_-_XR_003525392.1
AACGGCTACCACATCCAAGGAAGGCAGCAGGCGCGCAAATTACCCAATCCCAACACGGGGAGGTAGTGACAATATGTAACAATATACGGCCTTATACGTCGTATAATTGGAATGAGTACAATTTAAATCCCTTAACGAGGAACAATTGGAGGGCAAGTCTGGTGCCAGCAG
>Malassezia_globosa_CP046435.1_
AACGGCTACCACATCCAAGGAAGGCAGCAGGCGCGCAAATTACCCAATCCCGACACGGGGAGGTAGTGACAATATGTAACAATATACGGCTTTATCGTCGTATAATTGGAATGAGTACAATTTAAATCCCTTAACGAGGAACAATTGGAGGGCAAGTCTGGTGC
>Mammomonogamus_laryngeus_isolate_M93_18S_ribosomal_RNA_gene,_partial_sequence_-_MF668006.1
AACGGCTACCACATCCAAGGAAGGCAGCAGGCGCGTAACTTATCCACTCTTGAAGAGATGAGATAGTGACTAAAAATAAAAAGGCCATTCCTATGGAACGGTCATTTCAATGAGTTGATCATAAACCTTTTTTCGAGGATCAAGTGGAGGGCAAGTCTGGTGCCAGCAG
>Mangua_gunni_KM486164.1_
CCAGACTTGCCCTCCAATAGATCCTCGTTAAAGGATTTAGAGTGTACTCATTCCAATTACGGGGTCTCAAAAGAGTCCCGTATTGTTATTTTTCGTCACTACCTCCCCGTTCCGGGAGTGGGTAATTTGCGCGCCTGCTGCCTTCCTTGGATGTGGTAGCCGTT
>Metagonimus_yokogawai_isolate_My1_18S_ribosomal_RNA_gene,__HQ832630.1_ __
CCGGAGAGGGAGCCTGAGAAACGGCTACCACTTCCAAGGAAGGCAGCAGGCGCGCAAATTACCCAATCCCGGCACGGGGAGGTAGTGACGAAAAATACGGATACGGGACTCGTTAGAGGCTCCGTAATTCGAATGAGTACACTTTAAATCCTTTAACGAGGATCAACTGGAGGGCAAGTCTGGTGCCAGCAGCCGCGGTAACTCCAGCTC
>Monocercomonoides_melolonthae_strain_PotCupri_small_subunit_ribosomal_RNA_gene,_partial_sequence_-_MG264541.1
AATGGCTACCACTTCCAAGGAAGGCAGCAGGCGCGCAAATTACCCAATCCCAATAAAGTTGGGGAGGTAGCGACAAAAAATAACAATGCAGAGTTTCTTTGAAATTTCTGTAATTGGAATGGCTTTAATGTAAATGCTTAAAGGAGTAACAATTAGAGGGCAAGTCTGGTGC
>Monocystis_agilis_AF457127.1_
GACTTGCCCTCCAATTGATACTTGTAAAGGCATTTGGGTTAAACTCATTCCAATTGCAAAACTATAAGTTCTGCATTGATATTTCTTTTCACTGTCTCCCCAATATATAGGGATTGGACAATTTGCGCGCCTGCTGCCTTCCGTGGAAGT
>Monocystis_agilis_AF457127.2_
GACTTGCCCTCCAATTGATACTTGTAAAGGCATTTGGGTTAAACTCATTCCAATTGCAAAACTATAAGTTCTGCATTGATATTTCTTTTCACTGTCTCCCCAATATATAGGGATTGGACAATTTGCGCGCCTGCTGCCTTCCGTGGAAGT
>Monocystis_agilis_AF457127.3_
GACTTGCCCTCCAATTGATACTTGTAAAGGCATTTGGGTTAAACTCATTCCAATTGCAAAACTATAAGTTCTGCATTGATATTTCTTTTCACTGTCTCCCCAATATATAGGGATTGGACAATTTGCGCGCCTGCTGCCTTCCGTGGAAGT
>Monocystis_agilis_AF457127.4_
GACTTGCCCTCCAATTGATACTTGTAAAGGCATTTGGGTTAAACTCATTCCAATTGCAAAACTATAAGTTCTGCATTGATATTTCTTTTCACTGTCTCCCCAATATATAGGGATTGGACAATTTGCGCGCCTGCTGCCTTCCGTGGAAGT
>Monocystis_agilis_AF457127.5_
GACTTGCCCTCCAATTGATACTTGTAAAGGCATTTGGGTTAAACTCATTCCAATTGCAAAACTATAAGTTCTGCATTGATATTTCTTTTCACTGTCTCCCCAATATATAGGGATTGGACAATTTGCGCGCCTGCTGCCTTCCGTGGAAGT
>Mrakia_niccombsii_NG_062972.1_
AACGGCTACCACATCCAAGGAAGGCAGCAGGCGCGCAAATTACCCAATCCCGACACGGGGAGGTAGTGACAATAAATAACAATATAGGGCTCTATGGGTCTTATAATTGGAATGAGTACAATTTAAATCCCTTAACGAGGAACAATTGGAGGGCAAGTCTGGTGC
>Mucor_racemosus_JF723693.2_
AACGGCTACCACATCCAAGGAAGGCAGCAGGCGCGCAAATTACCCAATCCCGACACGGGGAGGTAGTGACAATAAATAACAATGCAGGGCCTTTAAGGTCTTGCAATTGGAATGAGTACAATTTAAATCCCTTAACGAGGATCAATTGGAGGGCAAGTCTGGTGC
>Naegleria_sp.,_possibly_Naegleria_fowleri_-_KY062165.1
GATCGCTACCACATCTAAGGACGGCAGCAGGCGCGCAAATTACCCAATCCCAACACGGGGAGGTAGTGACAAGATATAGTGTCTCATCACCTTCGGTGGTGAGGTATTATCATTTGATAATTTTCCATGATTTGGGTGTAGATAACCCTTAGAGCAGCCATTGGAGGAAAAGTCTGGTGCCAGCAC
>Naganishia_sp._MN148523.1_
GCACCAGACTTGCCCTCCAATTGTTCCTCGTTAAGGGATTTAAATTGTACTCATTCCAATTGCAAGACCCAAAGGGCCCTGCATTGTTATTTATTGTCACTACCTCCCCGTGTCGGGATTGGGTAATTTGCGCGCCTGCTGCCTTCCTTGGATGTGGTAGCCGTT
>Necator_americanus_possibly_Ancylostoma_sp_AJ920348.1 _
AACGGCTACCACATCCAAGGAAGGCAGCAGGCGCGTAACTTATCCACTCTTGAAGAGATGAGATAGTGACTAAAAATAAAAAGACCATTCCTATGGAACGGTCATTTCAATGAGTTGATCATAAACCTTTTTTCGAGGATCAAGTGGAGGGCAAGTCTGGTGCCAGCAG
>Neodiplostomum_americanum_isolate_GHO1_small_subunit_ribosomal_RNA_gene,_partial_sequence;_internal_transcribed_spacer_1,_5.8S_ribosomal_RNA_gene,_and_internal_transcribed_spacer_2,_complete_sequence;_and_large_subunit_ribosomal_RNA_gene,_partial_sequence_-_KY851307.1
AACGGCTACCACATCCAAGGAAGGCAGCAGGCGCGAAAATTACCCACTCCCGGCACGGGGAGGTAGTGACGAAAAATACGAATACGGGACTCAATCGAGGCTCCGTAATTCGAATGAGTACAATCTAAATCCTTTAACGAGGACCAATTGGAGGGCAAGTCTGGTGCCAGCAG
>Neospora_caninum_18S_rRNA_gene_U03069.1_ __
CCGGAGAGGGAGCCTGAGAAACGGCTACCACATCTAAGGAAGGCAGCAGGCGCGCAAATTACCCAATCCTGATTCAGGGAGGTAGTGACAAGAAATAACAACACTGGAAATTTCATTTCTAGTGATTGGAATGATAGGAATCCAAACCCCTTTCAGAGTAACAATTGGAGGGCAAGTCTGGTGCCAGCAGCCGCGGTAATTCCAGCTC
>Non-vertebrate_18S_sequence_of_plant_or_fungal_origin_-_NG_061284.1
AACGGCTACCACATCCAAGGAAGGCAGCAGGCGCGCAAATTACCCAATCCTGACACGGGGAGGTAGTGACAATAAATAACAATACCGGGCTCTTCGAGTCTGGTAATTGGAATGAGTACAATCTAAATCCCTTAACGAGGATCAATTGGAGGGCAAGTCTGGTGCCAGCAG
>Onchocercidae_sp_possibly_Loa_loa_or_Wuchereria_bancrofti_-_LC378874.1,_AY843436.1,_XR_002251421.1,_
AACGGCTACCACATCCAAGGAAGGCAGCAGGCGCGCAAATTACCCACTCTCAGAATGAGGAGGTAGTGACGAAAAATAACGAGACCGTTCTCTTTGAGGCCGGTTATCGGAATGGGTACAATTTAAACCCGTTAACGAGGATCTATGAGAGGGCAAGTCTGGTGC
>Ophiotaenia_gallardi_voucher_NHMUK:PBI-518_18S_small_subunit_ribosomal_RNA_gene,_complete_sequence_-_KC786014.1
AACGGCTACCACTTCCAAGGGAGGCAGCAGGCGCGCAAATTACCCACTCCCGGTACGGGGAGGTGGTGACGAAAAATACCGATGCGGGACTCTCAACGAGGCTCCGTAATCGGAATGAGTGAACTTTAAATCCTTTCACGAGGATCAATTGGAGGGCAAGTCTGGTGCCAGCAG
>Opisthorchis_sp._BD-2013_strain_PC6aduBD_small_subunit_ribosomal_RNA_gene,__MF077358.1_ __
CCGGAGAGGGAGCCTGAGAAACGGCTACCACTTCCAAGGAAGGCAGCAGGCGCGCAAATTACCCAATCCCGGCACGGGGAGGTAGTGACGAAAAATACGGATACGGGACTCATTAGAGGCTCCGTAATTCGAATGAGTACAATTTAAATCCTTTAACGAGGATCAACTGGAGGGCAAGTCTGGTGCCAGCAGCCGCGGTAACTCCAGCTC
>Pagonimus_sp.,_AJ28AY222140.1,_AJ287556.1,AY222141.1,_HQ900670.1,_HM004210.1,_LT855189.1_ _
AACGGCTACCACTTCCAAGGAAGGCAGCAGGCACGCAAATTACCCAATCCCGGCACGGGGAGGTAGTGACGAAAAATACGAATACGGGACTCAACAGAGGCTCCGTAATTCGAATGAGTACAATTTAAATCCTTTAACGAGGATCAACTGGAGGGCAAGTCTGGTGCCAGCAG
>Parahistomonas_wenrichi_isolate_23_clone_7_small_subunit_ribosomal_RNA_gene,_partial_sequence_-_EU647889.1
GATAGCGACTATATCCACGGGTAGCAGCAGGCGCGAAACTTACCCACTCGAAATATTCGGAGGTGGTAATGACCAGTTATAAATATTTTTTTTATTTAAAGAATATTATATAGGAATATAATTTTCCATTATATTGTAACCTAGCAGAGGGCCAGTCTGGTGC
>Petrovinema_poculatum_18S_rRNA_gene_-_AJ920343.2
AACGGCTACCACATCCAAGGAAGGCAGCAGGCGCGTAACTTATCCACTCTTAAAGAGATGAGATAGTGACTAAAAATAAAAAGACCATTCCTATGGAACGGTCATTTCAATGAGTTGATCATAAACCTCTTTTCGAGGATCAAGTGGAGGGCAAGTCTGGTGCCAGCAG
>Phagicola_longa_18S_ribosomal_RNA_gene,_partial_sequence;_internal_transcribed_spacer_1,_5.8S_ribosomal_RNA_gene_and_internal_transcribed_spacer_2,_complete_sequence;_and_28S_ribosomal_RNA_gene,_partial_sequence_-_AY245703.1
AACGGCTACCACTTCCAAGGAAGGCAGCAGGCGCGCAAATTACCCAATCCCGGCACGGGGAGGTAGTGACGAAAAATACGGATACGGGACTCTTTCGAGGCTCCGTAATTCGAATGAGTACAATTTAAATCCTTTAACGAGGATCAACTGGAGGGCAAGTCTGGTGCCAGCAG
>Pinus_environmental_JN252475.1_
CCACATCCAAGGAAGGCAGCAGGCGCGCAAATTACCCAATCCTGACATGGGGAGGTAGTGACAATAAATAACAATACTGGGCTCATCGAGTCTGGTAATTGGAATGAGTACAATCTAAATCCCTTAACGAGGATCCATTGGAGGGCAAGTCTGGTGC
>Plasmodium_coatneyi_18S_ribosomal_RNA_rRNA_-_XR_002198256
AATAGCTACCACATCTAAGGAAGGCAGCAGGCGCGTAAATTACCCAATTCTAAAGAAGAGAGGTAGTGACAAGAAATAACAATACAAGACCAAAACTGGTTTTGTAATTGGAATGGTGGGAATTTAAATCCTTCCCATAATACAATTGGAGGGCAAGTCTGGTGC
>Plasmodium_falciparum_3D7_18S_ribosomal_RNA_(PF3D7_1371000),_rRNA_-_XR_002966679
AATAGCTACCACATCTAAGGAAGGCAGCAGGCGCGTAAATTACCCAATTCTAAAAAAGAGAGGTAGTGACAAGAAATAACAATACAATATCGAAAAATGATTTTGTAATTGGAATGATAGGAATTTACAAGGTTCCTAGAGAAACAATTGGAGGGCAAGTCTGGTGC
>Plasmodium_falciparum_-_XR_002273081.2_(reversed)
AATAGCTACCACATCTAAGGAAGGCAGCAGGCGCGTAAATTACCCAATTCTAAAGAAGAGAGGTAGTGACAAGAAATAACAATGCAAGGCCAATTTTTGGTTTTGTAATTGGAATGGTGGGAATTTAAAACCTTCCCAGAGTAACAATTGGAGGGCAAGTCTGGTGCCAGCA
>Plasmodium_fragile_18S_ribosomal_RNA_rRNA_-_XR_001111607
AATAGCTACCACATCTAAGGAAGGCAGCAGGCGCGTAAATTACCCAATTCTAAAGAAGAGAGGTAGTGACAAGAAATAACAATACAAGACCAAAACTGGTTTTGTAATTGGAATGATGGGAATTTAAATCCTTCCCAGAATACAATTGGAGGGCAAGTCTGGTGC
>Plasmodium_gaboni_18S_ribosomal_RNA_rRNA_-_XR_001974520
AATAGCTACCACATCTAAGGAAGGCAGCAGGCGCGTAAATTACCCAATTCTGAAGAAGAGAGGTAGTGACAAGAAATAACAATACATTATCGAAGAATGATTTTGTAATTGGAATGATAGGGAATTATAACATTTCTAGAGAAACAATTGGAGGGAAAGTCTGGTGC
>Plasmodium_knowlesi_-_MF370109.1_(reversed)
AATAGCTACCACATCTAAGGAAGGCAGCAGGCGCGTAAATTACCCAATTCTAAAGAAGAGAGGTAGTGACAAGAAATAACAATACAAGGCCAATCTGGCTTTGTAATTGGAATGATGGGAATTTAAAACCTTCCCAAAATTCAATTGGAGGGCAAGTCTGGTGCCAGCA
>Plasmodium_knowlesi_clone_B21_84_18S_ribosomal_RNA_gene,_partial_sequence_-_MF370098
AATAGCTACCACATCTAAGGAAGGCAGCAGGCGCGTAAATTACCCAATTCTAAAGAAGAGAGGTAGTGGCAAGAAATAACAATACAAGGCCAATCTGGCTTTGTAATTGGAATGATGGGAATTTAAAACCTTCCCAAAATTCAATTGGAGGGCAAGTCTGGTGC
>Plasmodium_malariae_-_LT594631.1
TGCTGGCACCAGACTTGCCCTCCAATTGCCTTCTGGGAAGGTTTTAAATTCCCATCATTCCAATTGCAAAACCAAAATTTGGCCTTGCATTGTTATTTCTTGTCACTACCTCTCTTCTTTAGAATTGGGTAATTTACGCGCCTGCTGCCTTCCTTAGATGTGGTAGCTATT
>Plasmodium_ovale_-_LT594586.1
TGCTGGCACCAGACTTGCCCTCCAATGGTTATCTTAGGAAGTTTTTATATTCCTCTCAATCCAATTACAAAACCATGAAATGGCCTTGTATTGTAATATCTTGTCACTACCTCTCTTCTTTAGAATTGGGTAATTTACGCGCCTGCTGCCGTCCTTAGATGTGGTAGCTATT
>Plasmodium_ovale_curtisi_clone_DC-6_-_KF696374_(reversed)
GCACCAGACTTGCCCTCCAATTGAATTTTGGGAAGGTTTTAAATTCCCATCATTCCAATTACAAAACCATGAAATGGCCTTGTATTGTTATTTCTTGTCACTACCTCTCTTCTTTAGAATTGGGTAATTTACGCGCCTGCTGCCTTCCTTAGATGTGGTAGCTATT
>Plasmodium_ovale_wallikeri_-_KY073344.1
TGCTGGCACCAGACTTGCCCTCCAATGGGTATCTTGGGAAGTTTTTATATTCCCCTCAATCCAATTACAAAACCATGAAATGGCCTTGTATTGTAATATCTTGTCACTACCTCTCTTCGTTAGAATTGGGTAATTTACGCGCCTGCTGCCTTCCTTAGATGTGGTAGCTATT
>Plasmodium_vivax__-_PVU93095_(reversed)
GCACCAGACTTGCCCTCCAATTGTGTTTTGGGAGAAGGATAAAACCACCCCCCCCGCACACCATTCCAATTATAAAGCCATATTGGCCTTGTATTGTTAACTTCTTGTCACTACCTCTCTTCTTTAGAGTTGGGTAATTTACTCCCATGCTGCTATATGCTGCCTTCCTTAGATGTGGTAGCTATT
>Plasmodium_vivax_-_LT635616.1
TGCTGGCACCAGACTTGCCCTCCAATTGTATTATGGGAAGGATTTAAATTCCCATCATTCCAATTACAAAACCAGTTTTGGTCTTGTATTGTTATTTCTTGTCACTACCTCTCTTCTTTAGAATTGGGTAATTTACGCGCCTGCTGCCTTCCTTAGATGTGGTAGCTATT
>Plasmodium_vivax_-_XR_003001206.1
TGCTGGCACCAGACTTGCCCTCCAATTGAGTTTTGGGAAGGTTTTAAATTCCCATCATTCCAATTACAAAGCCAGATTGGCCTTGTATTGTTATTTCTTGTCACTACCTCTCTTCTTTAGAATTGGGTAATTTACGCGCCTGCTGCCTTCCTTAGATGTGGTAGCTATT
>Plasmodium_vivax_sporozoite-specific_18S_-_U93234.1
TGCTGGCACCAGACTTGCCCTCCAATTGTATTATGGGAAGGATTTAAATTCCCATCATTCCAATTACAAAGCCAGATTGGCCTTGTATTGTTATTTCTTGTCACTACCTCTCTTCTTTAGAATTGGGTAATTTACGCGCCTGCTGCCTTCCTTAGATGTGGTAGCTATT
>Plasmodium_yoelii_strain_3AE_genome_assembly,_chromosome:_5_-_LR129830.1:750665-765169
AATAGCTACCACATCTAAGGAAGGCAGCAGGCGCGTAAATTACCCAATTCTAAATAAGAGAGGTAGTGACAAGAAATAACAATATAAGGCCAAATTTTGGTTTTATAATTGGAATGATGGGAATTTAAAACCTTCCCAAAAATCAATTGGAGGGCAAGTCTGGTGC
>Plasmodium_knowlesi_clone_B21_84_18S_ribosomal_RNA_gene,__MF370098_ __
CCGGAGAGGGAGCCTGAGAAATAGCTACCACATCTAAGGAAGGCAGCAGGCGCGTAAATTACCCAATTCTAAAGAAGAGAGGTAGTGGCAAGAAATAACAATACAAGGCCAATCTGGCTTTGTAATTGGAATGATGGGAATTTAAAACCTTCCCAAAATTCAATTGGAGGGCAAGTCTGGTGCCAGCAGCCGCGGTAATTCCAGCTC
>Plasmodium_matutinum_MK650534.1_
AATAGCTACCACATCTAAGGAAGGCAGCAGGCGCGTAAATTACCCAATTCTAAAGAAGAGAGGTAGTGACAAGAAATAACGATGCAAGGCCAAATTTTGGTTTTGCAATTGGAATGATAGGAATTTAAAAACTTCCTAAAGTAACAATTGGAGGGCAAGTCTGGTGC
>Pleistophora_sp_JN575482.1 _
GACGGCTACCAGGTCCAAGGACAGCAGCAGGCGCGAAAATTACCGAAGCCTCCGGTGAGGGCGGTAGTAAGGAGACGTGAATACGATGCACAGGTAAATAGTGTGCTGGTAACAGGAGGTCAAGACTGGTGCCAGCAT
>Polypocephalidae_gen._n._11_sp._n._2_AW-2016_18S_ribosomal_RNA_gene,_partial_sequence_-_KU249049.1
AACGGCTACCACTTCCAAGGAAGGCAGCAGGCGCGCAAATTACCCACTCCCGGTACGGGGAGGTGGTGACGAAAAATACCGATGCGGGACTCCTTAAAGAGGCTCCGTAATCGGAATGAGTGAACTTTAAATCCTTTAACGAGGATCAATTGGAGGGCAAGTCTGGTGCCAGCAG
>Polypocephalidae_gen._n._12_sp._n._1_AW-2016_voucher_LRP8790_18S_ribosomal_RNA_gene,_partial_sequence_-_KU249041.1
AACGGCTACCACTTCCAAGGAAGGCAGCAGGCGCGCAAATTACCCACTCCCGGTACGGGGAGGTGGTGACGAAAAATACCGATGCGGGACTCCCTAAAGAGGCTCCGTAATCGGAATGAGTGAACTTTAAATCCTTTAACGAGGATCAATTGGAGGGCAAGTCTGGTGCCAGCAG
>Polypocephalus_helmuti_isolate_TE-17A_18S_ribosomal_RNA_gene,_partial_sequence_-_KF685786.1
AACGGCTACCACTTCCAAGGAAGGCAGCAGGCGCGCAAATTACCCACTCCCGGTACGGGGAGGTGGTGACGAAAAATACCGATGCGGGACTCCCAATGAGGCTCCGTAATCGGAATGAGTGAACTTTAAATCCTTTAACGAGGATCAATTGGAGGGCAAGTCTGGTGCCAGCAG
>Polypocephalus_sp._3_AW-2016_voucher_LRP8764_18S_ribosomal_RNA_gene,_partial_sequence_-_KU249038.1
AACGGCTACCACTTCCAAGGAAGGCAGCAGGCGCGCAAATTACCCACTCCCGGTACGGGGAGGTGGTGACGAAAAATACCGATGCGGGACTCCTAAAAGAGGCCCCGTAATCGGAATGAGTGAACTTTAAATCCTTTAACGAGGATCAATTGGAGGGCAAGTCTGGTGCCAGCAG
>Porotermes_symbiont_77090_gp.2-1_small_subunit_ribosomal_RNA_gene,_partial_sequence_-_AF052701.1
GATAGCGATTATATCCACGGGTAGCAGCAGGCGCGAAACTTACCCACTCGAGACTTTCGGAGGTGGTAATGACCAGTTTCAAATCAGCTCTTTTTGGGTTGTTTGAATAGGATATCACTTTTCCAGTGATGTGAAACCTAGCAGAGGGCCAGTCTGGTGC
>Posthodiplostomum_centrarchi_isolate_P.Ah.MTL.X.3_external_transcribed_spacer,_partial_sequence;_small_subunit_ribosomal_RNA_gene,_internal_transcribed_spacer_1,_5.8S_ribosomal_RNA_gene,_internal_transcribed_spacer_2,_and_large_subunit_ribosomal_RNA_gene,_complete_sequence;_and_external_transcribed_spacer,_partial_sequence_-_MH521251.1
AACGGCTACCACATCCAAGGAAGGCAGCAGGCGCGAAAATTACCCACTCCCGGCACGGGGAGGTAGTGACGAAAAATACGAATACGGGACTCACTCGAGGCTCCGTAATTCGATTGAGTACAATCTAAATCCTTTAACGAGGACCAATTGGAGGGCAAGTCTGGTGCCAGCAG
>Posthodiplostomum_sp._DIHM-2017_isolate_1406_18S_ribosomal_RNA_(18S)_gene,_partial_sequence_-_MF398354.1
AACGGCTACCACATCCAAGGAAGGCAGCAGGCGCGAAAATTACCCACTCCCGGCACGGGGAGGTAGTGACGAAAAATACGAATACGGGACTCATTCGAGGCTCCGTAATTCGATTGAGTACAATCTAAATCCTTTAACGAGGACCAATTGGAGGGCAAGTCTGGTGCCAGCAG
>PREDICTED:_Acyrthosiphon_pisum_XR_003840248.1_
GCACCAGACTTGCCCTCCAATTGATCCTCGTTTAAAGGTTTTAAAGTGTTCTCATTCCGATTACGGGGCCTCGGATGAGTCCCGTATCGTTATTTTTCGTCACTACCTCCCCGTTCCGGGAGTGGGTAATTTGCGCGCCTGCTGCCTTCCTTGGATGTGGTAGCCGTT
>PREDICTED:_Arachis_hypogaea_XR_003816679.1_
AACGGCTACCACATCCAAGGAAGGCAGCAGGCGCGCAAATTACCCAATCCTGACACGGGGAGGTAGTGACAATAAATAACAATACCGGGCTCATAGAGTCTGGTAATTGGAATGAGTACAATCTAAATCCCTTAACGAGGATCCATTGGAGGGCAAGTCTGGTGC
>Proteocephalus_misgurni_18S_ribosomal_RNA_gene,_partial_sequence_-_KX768936.1
AACGGCTACCACTTCCAAGGGAGGCAGCAGGCGCGCAAATTACCCACTCCCAGTACGGGGAGGTGGTGACGAAAAATACCGATGCGGGACTCTTTACGAGGCTCCGTAATCGGAATGAGTGAACTATAAATCCTTTCACGAGGATCAATTGGAGGGCAAGTCTGGTGCCAGCAG
>Pseudanthobothrium_sp._1_AW-2013_isolate_TE-117_18S_ribosomal_RNA_gene,_partial_sequence_-_KF685841.1
AACGGCTACCACTTCCAAGGGAGGCAGCAGGCGCGCAAATTACCCACTCCCGGCACGGGGAGGTGGTGACGAAAAATACCGATGCGGGACTCCTTTACGAGGCTCCGTAATCGGAATGAGTGAACTATAAATCCTTTGACGAGGATCAATTGGAGGGCAAGTCTGGTGCCAGCAG
>Pseudoterranova_decipiens_18S_small_subunit_ribosomal_RNA_gene,_partial_sequence_-_U94380.1
AACGGCTACCACATCCAAGGAAGGCAGCAGGCGCGCAAATTACCCACTCTCGGCATGAGGAGGTAGTGACGAAAAATAACGAGACCGTTCTCTCTGAGGCCGGTTATCGGAATGGGTACAATTTAAACCCGTTAACGAGGATCTATGAGAGGGCAAGTCTGGTGC
>Pseudotrichomonas_keilini_16S-like_rRNA_gene_-_U17511.1
GATAGCGACTATATCCACGGGTAGCAGCAGGCGCGAAACTTTCCCACTCGAGACTTTCGGAGGAGGTAATGACCAGTTCCGTAATAACCTTTTGGTTGTATGGATAGGAGTACAGTTTTCCACTGTGCCTGAAACCTAGCAGAGGGCCAGTCTGGTGC
>Renicola_sp._Ukraine-PO-2003_18S_ribosomal_RNA_gene,_partial_sequence_-_AY222155.1
AACGGCTACCACTTCCAAGGAAGGCAGCAGGCACGCAAATTACCCAATCCCGGCACGGGGAGGTAGTGACGAAAAATACAGATACGGGACTCGTTTGAGGCTCCGTAATTTGAATGAGTACAATTTAAATCCTTTAACGAGGATCAACTGGAGGGCAAGTCTGGTGCCAGCAG
>Rhinebothriinae_gen._sp._LRP3899_voucher_LRP3899_(CH8)_18S_ribosomal_RNA_gene,_partial_sequence_-_FJ177072.1
AACGGCTACCACTTCCAAGGGAGGCAGCAGGCGCGCAAATTACCCACTCCCCGAACGGGGAGGTGGTGACGAAAAATACCGATGCGGGACTCTTTACTGAGGCCCCGTAATCGGAATGAGTCTACTTTAAATCCTTTAACGAGGATCAATTGGAGGGCAAGTCTGGTGCCAGCAG
>Rhinebothriinae_gen._sp._LRP3906_voucher_LRP3906_(CH15)_18S_ribosomal_RNA_gene,_partial_sequence_-_FJ177074.1
AACGGCTACCACTTTCAAGGGAGGCAGCAGGCGCGCAAATTACCCACTCCCCGAACGGGGAGGTGGTGACGAAAAATACCGATGCGGGACTCTTTACTGAGGCCCCGTAATCGGAATGAGTCGACTTTAAATCCTTTAACGAGGATCAATTGGAGGGCAAGTCTGGTGCCAGCAG
>Rhinebothriinae_gen._sp._LRP3909_voucher_LRP3909_(CH20)_18S_ribosomal_RNA_gene,_partial_sequence_-_FJ177075.1
AACGGCTACCACTTCCAAGGGAGGCAGCAGGCGCGCAAATTACCCACTCCCCGAACGGGGAGGTGGTGACGAAAAATACCGATGCGGGACTCTTTACTGAGGCCCCGTAATCGGAATGAGTCGACTTTAAATCCTTTAACGAGGATCAATTGGAGGGCAAGTCTGGTGCCAGCAG
>Rhinebothriinae_gen._sp._LRP3917_voucher_LRP3917_(CH30)_18S_ribosomal_RNA_gene,_partial_sequence_-_FJ177077.1
AACGGCTACCACTTCCAAGGGAGGCAGCAGGCGCGCAAATTACCCACTCCCCGAACGGGGAGGTGGTGACGAAAAATACCGATGCGGGACTCTTTTCGAGGCCCCGTAATCGGAATGAGTTTACTATAAATCCTTTGACGAGGATCAATTGGAGGGCAAGTCTGGTGCCAGCAG
>Rhinebothrium_cadenati_voucher_LRP3924_(CH37)_18S_ribosomal_RNA_gene,_partial_sequence_-_FJ177070.1
AACGGCTACCACTTCCAAGGGAGGCAGCAGGCGCGCAAATTACCCACTCCCCGAACGGGGAGGTGGTGACGAAAAATACCGATGCGGGACTCTTAACTGAGGCCCCGTAATCGGAATGAGTCGATTTTAAATCCTTTAACGAGGATCAATTGGAGGGCAAGTCTGGTGCCAGCAG
>Rhinebothrium_shipleyi_voucher_LRP3894_(CH3)_18S_ribosomal_RNA_gene,_partial_sequence_-_FJ177069.1
AACGGCTACCACTTCCAAGGGAGGCAGCAGGCGCGCAACTTACCCACTCCCGGCACGGGGAGGTGGTGACGAAAAATATCGATGCGGGACTCTTAAAGAGGCCCCGTAATCGGAATGAGTGAACTATAAATCCTTTAACGAGGATCAATTGGAGGGCAAGTCTGGTGCCAGCAG
>Rhinoptericola_megacantha_isolate_DNA-01-100L_18S_ribosomal_RNA_gene,_partial_sequence_-_DQ642954.1
AACGGCTACCACTTCCAAGGGAGGCAGCAGGCGCGCAAATTACCCACTCCCAGTACGGGGAGGTGGTGACGAAAAATACCGATGCAGGACTCATTTACGAGGCTCTGTAATCGGAATGAGTGAACTCTAAATCCTTTCACGAGGATCAATTGGAGGGCAAGTCTGGTGCCAGCAG
>Rhinoptericolidae_sp._DTJL-2009_isolate_HP47_18S_ribosomal_RNA_gene,_partial_sequence_-_FJ572903.1
AACGGCTACCACTTCCAAGGGAGGCAGCAGGCGCGCAAATTACCCACTCCCAGCACGGGGAGGTGGTGACGAAAAATACCGATGCAGGACTCATTAACGAGGCTCTGTAATCGGAATGAGTGAACTCTAAATCCTTTCACGAGGATCAATTGGAGGGCAAGTCTGGTGCCAGCAG
>Rhinosporidium_seeberi_or_cygnus_AF158369.1 _
AACGGCTACCACATCTAAGGAAGGCAGCAGGCGCGCAAATTACCCAATCCTGACACAGGGAGGTAGTGACAAAAAATAACAATACAGGGCTTTTAAAGTCTTGTAATTGGAATGAGTACAATTTAAACCCCTTAACGAGGAACAATTGGAGGGCAAGTCTGGTGCCAGCAG
>Rhipicephalus_glabroscutatus_MN320377.1_
AACGGCTACCACATCCAAGGAAGGCAGCAGGCGCGCAAATTACCCACTCCCGGCACGGGGAGGTAGTGACGAAAAATAACAATACGGGACTCTTTTGAGGCCCCGTAATTGAAATGAGTACACTCTAAATCCTTTAACGAGGATCAATTGGAGGGCAAGTCTGGTGC
>Sappinia_pedata_EU004596.1 _
AACGGCTCCCACTTCCAAGGAAGGCAGCAGGCGCGCAAATTGCCCAATCCTGACACAGGGAGGCAGTGACAAGAAATAACAATGCAGGACTCTTGAAATATAGGGACTGCAATTGGAATGAGCACAATTTAAAACGCTTTCGCGAGGAACAATTGGAGGGCAAGTCTGGTGCCAGCAG
>Sarcocystis_sp._possibly__lari_or_lutrae,_MF946588.1_ __
CCGGAGAGGGAGCCTGAGAAACGGCTACCACATCTAAGGAAGGCAGCAGGCGCGCAAATTACCCAATCCTGACTCAGGGAGGTAGTGACAAGAAATAACAACACTGGAAATTCTATTTCTAGTGATTGGAATGATGGGAATCCAAACCCCTTTCAGAGTAACAATTGGAGGGCAAGTCTGGTGCCAGCAGCCGCGGTAATTCCAGCTC
>Sarcocystis_sp.,_possibly_Sarcocystis_halieti_or_caninum_or_falcatula_or_neurona__-_MH898962.1
AACGGCTACCACATCTAAGGAAGGCAGCAGGCGCGCAAATTACCCAATCCTGACTCAGGGAGGTAGTGACAAGAAATAACAACACTGGAAATTATATTTCTAGTGATTGGAATGATGGGAATCCAAACCCCTTTCAGAGTAACAATTGGAGGGCAAGTCTGGTGCCAGCAG
>Sarcocystis_albifronsi_or_anasi,__EU502868.2,_EU553477.2 __
CCGGAGAGGGAGCCTGAGAAACGGCTACCACATCTAAGGAAGGCAGCAGGCGCGCAAATTACCCAATCCTGACTCAGGGAGGTAGTGACAAGAAATAACAACACTGGAAATTCTTTTTCTAGTGATTGGAATGATGGGAATCCAAACCCCTTTCAGAGTAACAATTGGAGGGCAAGTCTGGTGCCAGCAGCCGCGGTAATTCCAGCTC
>Sarcocystis_chloropusae_isolate_MR9_18S_ribosomal_RNA_gene,__KJ810604.1_ __
CCGGAGAGGGAGCCTGAGAAACGGCTACCACATCTAAGGAAGGCAGCAGGCGCGCAAATTACCCAATCCTGACTCAGGGAGGTAGTGACAAGAAATAACAACACTGGAAATTCTTCTTCTAGTGATTGGAATGATGGGAATCCAAACCCCTTTCAGAGTAACAATTGGAGGGCAAGTCTGGTGCCAGCAGCCGCGGTAATTCCAGCTC
>Sarcocystis_cornixi_isolate_V1_small_subunit_ribosomal_RNA_gene,__EU553478.2_ __
CCGGAGAGGGAGCCTGAGAAACGGCTACCACATCTAAGGAAGGCAGCAGGCGCGCAAATTACCCAATCCTGACTCAGGGAGGTAGTGACAAGAAATAACAACACTGGAAATTATGTTTCTAGTGATTGGAATGATGGGAATCCAAACCCCTTTCAGAGTAACAATTGGAGGGCAAGTCTGGGGGGCCAGCAGCCGCGGTAATTCCAGCTC
>Sarcocystis_gallotiae_18S_small_subunit_ribosomal_RNA_gene,__AY015112.1_ __
CCGGAGAGGGAGCCTGAGAAACGGCTACCACATCTAAGGAAGGCAGCAGGCGCGCAAATTACCCAATCCTGACTCAGGGAGGTAGTGACAAGAAATAACAACACTGGAGATTTTATCTCTAGTGATTGGAATGATGGGAATTTAAACCCCTTTCAGAGTAACAATTGGAGGGCAAGTCTGGTGCCAGCAGCCGCGGTAATTCCAGCTC
>Sarcocystis_lacertae_18S_small_subunit_ribosomal_RNA_gene,__AY015113.1_ __
CCGGAGAGGGAGCCTGAGAAACGGCTACCACATCTAAGGAAGGCAGCAGGCGCGCAAATTACCCAATCCTGACTCAGGGAGGTAGTGACAAGAAATAACAACACTGGAGATTTTATCTCTAGTGATTGGAATGATGGGAATTTAAACCCCTTTCAGAGTAACAATTGGAGGGCAAGTCTGGTGCCAGCAGCCGCGGTAATTCCAGCTC
>Sarcocystis_rileyi_isolate_Sm1.40_18S_ribosomal_RNA_gene,__KJ396583.1_ __
CCGGAGAGGGAGCCTGAGAAACGGCTACCACATCTAAGGAAGGCAGCAGGCGCGCAAATTACCCAATCCTGACTCAGGGAGGTAGTGACAAGAAATAACAACGCTGGAAATTCTATTTCTAGTGATTGGAATGATGGGAATCCAAACCCCTTTCAGAGTAACAATTGGAGGGCAAGTCTGGTGCCAGCAGCCGCGGTAATTCCAGCTC
>Sarcocystis_rodentifelis_18S_small_subunit_ribosomal_RNA_gene,__AY015111.1_ __
CCGGAGAGGGAGCCTGAGAAACGGCTACTACATCTAAGGAAGGCAGCAGGCGCGCAAATTACCCAATCCTGACTCAGGGAGGTAGTGACAAGAAATAACAACACTGGAAATTCAATTTCTAGTGATTGGAATGATGGGAATCCAAACCCCTTTCAGAGTAACAATTGGAGGGCAAGTCTGGTGCCAGCAGCCGCGGTAATTCCAGCTC
>Sarcocystis_scandinavica_isolate_SsAa2N_clone_2.6_18S_ribosomal_RNA_gene,__EU282032.1_ __
CCGGAGAGGGAGCCTGAGAAACGGCTACCACATCTAAGGAAGGCAGCAGGCGCGCAAATTACCCAATCCTGACTTAGGGAGGTAGTGACAAGAAATAACAACACTGGAGATTTTATTTCTAGTGATTGGAATGATGGGAATCCAAACCCCTTTCAGAGTAACAATTGGAGGGCAAGTCTGGTGCCAGCAGCCGCGGTAATTCCAGCTC
>Sarcocystis_singaporensis_clone_GN8-5_18S_ribosomal_RNA_gene,__AF434054.1_ __
CCGGAGAGGGAGCCTGAGAAACGGCTACCACATCTAAGGAAGGCAGCAGGCGCGCAAATTACCCAATCCTGACTCAGGGAGGTAGTGACAAGAAATAACAACGCTGGAAATTTTATTTCTAGTGATTGGAATGATGGGAATCCAAACCCCTTTCAGAGTAACAATTGGAGGGCAAGTCTGGTGCCAGCAGCCGCGGTAATTCCAGCTC
>Sarcocystis_zamani_voucher_no.1_18S_ribosomal_RNA_gene_KU244524.1_ __
CCGGAGAGGGAGCCTGAGAAACGGCTACCACATCTAAGGAAGGCAGCAGGCGCGCAAATTACCCAATCCTGACTCAGGGAGGTAGTGACAAGAAATAACAACGCTGGAAATTTCATTTCTAGTGATTGGAATGATGGGAATCCAAACCCCTTTCAGAGTAACAATTGGAGGGCAAGTCTGGTGCCAGCAGCCGCGGTAATTCCAGCTC
>Seussapex_sp._n._3_AW-2016_voucher_LRP8792_18S_ribosomal_RNA_gene,_partial_sequence_-_KU249051.1
AACGGCTACCACTTCCAAGGAAGGCAGCAGGCGCGCAAATTACCCACTCCCGGTACGGGGAGGTGGTGACGAAAAATACCGATGCGGGACTCCTAACAGAGGCTCCGTAATCGGAATGAGTGAACTTTAAATCCTTTAACGAGGATCAATTGGAGGGCAAGTCTGGTGCCAGCAG
>Simplicimonas_sp._PNG73_clone_3_small_subunit_ribosomal_RNA_gene,_partial_sequence_-_KJ101559.1
GATAGCGACTATATCCACGGGTAGCAGCAGGCGCGAAACTTACCCACTCGAGACTTTCGGAGGTGGTAATGACCAGTTCCATGTCAACCTTTCGGTTGTTTGGATAGGATCACACTTTTCCAGTGTGGTGAAACCTAGCAGAGGGCCAGTCTGGTGC
>Spirometra_sp_possibly_Serinacei_or_diphyllobothrium_sp_D64072.1 _
AACGGCTACCACTTCCAAGGGAGGCAGCAGGCGCGCAAATTACCCACTCCCAGTACGGGGAGGTGGTGACGAAAAATACCGATGCGGGACTCTTATTGAGGCTCCGTAATCGGAATGAGTGAACTCTAAATCCTTTCACGAGGATCAATTGGAGGGCAAGTCTGGTGCCAGCAG
>Staphylococcus_aureus_CP033086.1_
CTGCTGGCACCAGACTTGCCCTCCAATGGATCCTCGTTAAAGGATTTAAAGTGGACTCATTCCAATTACAGGGCCTCGAAAGAGTCCTGTATTGTTATTTTTCGTCACTACCTCCCCGGGTCGGGAGTGGGTAATTTGCGCGCCTGCTGCCTTCCTTGGATGTGGTAGCCGTT
>Stephanurus_dentatus_18S_rRNA_gene_-_AJ920345.1
AACGGCTACCACATCCAAGGAAGGCAGCAGGCGCGTAACTTATCCACTCTTGAAGAGATGAGATAGTGACTAAAAATAAAAAGACCATTCCTATGGAACGGTCATTTCAATGAGTTGATCATAAACTTTTTTTCGAGGATCAAGTGGAGGGCAAGTCTGGTGCCAGCAG
>Stranvaesia_oblanceolata_MN216023.1_
GCACCAGACTTGCCCTCCAATGGATCCTCGTTAAGGGATTTAGATTGTACTCATTCCAATTACCAGACTCGTAGAGCCCGGTATTGTTATTTATTGTCACTACCTCCCCGTGTCAGGATTGGGTAATTTGCGCGCCTGCTGCCTTCCTTGGATGTGGTAGCCGTT
>Strongyloides_stercoralis_M84229.1 _
AACGGCTACCACATCCAAGGAAGGCAGCAGGCGCGAAAATTACCCAATTTTAGTTAAAAGAGGTAGTGACGAAAAATGACAACCAAATATTATTATTAATATTTGGATTGAAAATCTTCAAGTTTAAATMACCTTGTTGGTAAAGGAAAGGGCAAGTCTGGTGCCAGCAG
>Sulzbacheromyces_sinensis_MK091296.1_
AACGGCTACCACATCCAAGGAAGGCAGCAGGCGCGCAAATTACCCAATCCCGACACGGGGAGGTAGTGACAATAAATAACAATATAGGGCTCTTTTGGGTCTTATAATTGGAATGAGTACAATTTAAATCCCTTAACGAGGAACAATTGGAGGGCAAGTCTGGTGC
>Syngamus_sp._1_BC-2018_isolate_S35_18S_ribosomal_RNA_gene,_partial_sequence_-_MF668003.1
AACGGCTACCACATCCAAGGAAGGCAGCAGGCGCGTAACTTATCCACTCTTGAAGAGATGAGATAGTGACTAAAAATAAAAAGACCGTTCCTATGGAACGGTCATTTCAATGAGTTGATCATAAACCTTTTTTCGAGGATCAAGTGGAGGGCAAGTCTGGTGCCAGCAG
>Syngamus_trachea_small_subunit_ribosomal_RNA_gene,_partial_sequence_-_AF036606.1
AACGGCTACCACATCCAAGGAAGGCAGCAGGCGCGTAACTTATCCACTCTTGAAGRGATGAGATAGTGACTAAAAATAAAAAGACCGTTCCTATGGAACGGTCATTTCAATGAGTTGATCATAAACCTTTTTTCGAGGATCAAGTGGAGGGCAAGTCTGGTGCCAGCAG
>Taenia_asiatica_gene_for_18S_rRNA,_partial_sequence_-_AB731617.1
AACGGCTACCACTTCCAAGGGAGGCAGCAGGCGCGCAAATTACCCATTCCCGGCACGGGGAGGTGGTGACGAAAAATACCGATGCGGGACTCCCTCAAGAGGCTCCGTAATCGGAATGAGTGGACTCTAAATCCTTTCACGAGGATCAATTGGAGGGCAAGTCTGGTGCCAGCAG
>Taenia_hydatigena_18S_ribosomal_RNA_gene,_complete_sequence_-_GQ260090.1
AACGGCTACCACTTCCAAGGGAGGCAGCAGGCGCGCAAATTACCCACCCCCGGCACGGGGAGGTGGTGACGAAAAATACCGATGCGGGACTCCTTTAAGAGGCTCCGTAATCGGAATGAGTGGACTCTAAATCCTTTCACGAGGATCTATTGGAGGGCAAGTCTGGTGCCAGCAG
>Taenia_hydatigena_gene_for_18S_rRNA,_partial_sequence_-_AB731619.1
AACGGCTACCACTTCCAAGGGAGGCAGCAGGCGCGCAAATTACCCACTCCCGGCACGGGGAGGTGGTGACGAAAAATACCGATGCGGGACTCCTTTAAGAGGCTCCGTAATCGGAATGAGTGGACTCTAAATCCTTTCACGAGGATCTATTGGAGGGCAAGTCTGGTGCCAGCAG
>Taenia_hydatigena_isolate_Vt-mani_18S_ribosomal_RNA_gene,_partial_sequence_-_KX781215.1
AACGGCTACCACTTCCAAGGGAGGCAGCAAGCGCGCAAATTACCCACTCCCGGCACGGGGAGGTGGTGACGAAAAATACCGATGCGGGACTCCTTTAAGAGGCTCCGTAATCGGAATGAGTGGACTCTAAATCCTTTCACGAGGATCTATTGGAGGGCAAGTCTGGTGCCAGCAG
>Taenia_laticollis_gene_for_18S_rRNA,_partial_sequence,_sample_code:_TlatFin1_-_AB731624.1
AACGGCTACCACTTCCAAGGGAGGCAGCAGGCGCGCAAATTACCCACTCCCGGCACGGGGAGGTGGTGACGAAAAATACCGATGCGGGACTCCATTAAGAGGCTCCGTAATCGGAATGAGTGGACTATAAATCCTTTCACGAGGATCAATTGGAGGGCAAGTCTGGTGCCAGCAG
>Taenia_multiceps_gene_for_18S_rRNA,_partial_sequence_-_AB731621.1
AACGGCTACCACTTCCAAGGGAGGCAGCAGGCGCGCAAATTACCCACTCCCGGCACGGGGAGGTGGTGACGAAAAATACCGATGCGGGACTCCCTCAAGAGGCTCCGTAATCGGAATGAGTGGACTCTAAATCCTTTCACGAGGATCGATTGGAGGGCAAGTCTGGTGCCAGCAG
>Taenia_pisiformis_isolate_Linyi_18S_ribosomal_RNA_gene,_complete_sequence_-_JQ609339.1
AACGGCTACCACTTCCAAGGGAGGCAGCAGGCGCGCAAATTACCCACTCCCGGCACGGGGAGGTGGTGACGAAAAATACCGATGCGGGACTCCTTTAAGAGGCTCCGTAATCGGAATGAGTGGACTCTAAATCCTTTCACGAGGATCAATTGGAGGGCAAGTCTGGTGCCAGCAG
>Taenia_pisiformis_partial_18S_rRNA_gene,_fragment_1_-_AJ555167.1
AACGGCTACCACTTCCAAGGGAGGCAGCAGGCGCGCAAATTACCCACTCCCGGCACGGGAAGGTGGTGACGAAAAATACCGATGCGGGACTCCTTTAAGAGGCTCCGTAATCGGAATGAGTGGACTCTAAATCCTTTCACGAGGATCAATTGGAGGGCAAGTCTGGTGCCAGCAG
>Taenia_saginata_isolate_Dali_18S_ribosomal_RNA_gene,_complete_sequence_-_JQ609338.1
AACGGCTACCACTTCCAAGGGAGGCAGCAGGCGCGCAAATTACCCATTCCCGGCACGGGGAGGTGGTGACGAAAAATACCGATGCGGGACTCCCTCAAGAGGCTCCGTAATCGGAATGAGTGGACTCTAAATCCTTTCACGGGGATCAATTGGAGGGCAAGTCTGGTGCCAGCAG
>Taenia_saginata_isolate_TSAYD01_Scaffold00148,_whole_genome_shotgun_sequence_-_LWMK02000148.1:136034-144827
AACGGCTACCACTTCCAAGGGAGGCAGCAGGCGCGCAGATTGCCCATTCCCGGCACGGGGAGGTGGTGACGAGAAATACCGGTGCGGGACTCCCTCGAGGGGCTCCGTAATCGGAATGAGTGGACTCTAAATCCTTTCACGAGGATCAATTGGAGGGCAAGTCTGGTGC
>Taenia_solium_18S_ribosomal_RNA_gene,_complete_sequence_-_GQ260091.1
AACGGCTACCACTTCCAAGGGAGGCAGCAGGCGCGCAAATTACCCACTCCCGGCACGGGGAGGTGGTGACGAAAAATACCGATGCGGGACTCCCTCAAGAGGCTCCGTAATCGGAATGAGTGGACTCTAAATCCTTTCACGAGGATCAATTGGAGGGCAAGTCTGGTGCCAGCAG
>Taenia_twitchelli_gene_for_18S_rRNA,_partial_sequence,_isolate:_TtwChu_-_AB731626.1
AACGGCTACCACTTCCAAGGGAGGCAGCAGGCGCGCAAATTACCCACTCCCGGCACGGGGAGGTGGTGACGAAAAATACCGATGCGGGACTCCTTCAAGAGGCTCCGTAATCGGAATGAGTGGACTCTAAATCCTTTCACGAGGATCAATTGGAGGGCAAGTCTGGTGCCAGCAG
>Taenia_saginata_isolate_TSAYD01_Scaffold00148,__LWMK02000148.1:136034-144827_(reversed)_ __
CCGGAGAGGGAGCCTGAGAAACGGCTACCACTTCCAAGGGAGGCAGCAGGCGCGCAGATTGCCCATTCCCGGCACGGGGAGGTGGTGACGAGAAATACCGGTGCGGGACTCCCTCGAGGGGCTCCGTAATCGGAATGAGTGGACTCTAAATCCTTTCACGAGGATCAATTGGAGGGCAAGTCTGGTGCCAGCAGCCGCGGTAACTCCAGCTC
>Taenia_solium_18S_ribosomal_RNA_gene,__GQ260091.1_ __
CCGGAGAGGGAGCCTGAGAAACGGCTACCACTTCCAAGGGAGGCAGCAGGCGCGCAAATTACCCACTCCCGGCACGGGGAGGTGGTGACGAAAAATACCGATGCGGGACTCCCTCAAGAGGCTCCGTAATCGGAATGAGTGGACTCTAAATCCTTTCACGAGGATCAATTGGAGGGCAAGTCTGGTGCCAGCAGCCGCGGTAACTCCAGCTC
>Tetragonocephalum_sp._n._3_AW-2016_voucher_LRP8767_18S_ribosomal_RNA_gene,_partial_sequence_-_KU249036.1
AACGGCTACCACTTCCAAGGAAGGCAGCAGGCGCGCAAATTACCCACTCCCAGTACGGGGAGGTGGTGACGAAAAATACCGATGCGGGACTCGTCAACGAGGCTCCGTAATCGGAATGAGTTGACTTTAAATCCTTTAACGAGGACCCATTGGAGGGCAAGTCTGGTGCCAGCAG
>Tetraploa_sp._MN908560.1_
AACGGCTACCACATCCAAGGAAGGCAGCAGGCGCGCAAATTACCCAATCCCGACACGGGGAGGTAGTGACAATAAATACTGATACAGGGCTCTTTTGGGTCTTGTAATTGGAATGAGTACAATTTAAATCCCTTAACGAGGAACAATTGGAGGGCAAGTCTGGTGC
>Tetratrichomonas_buttreyi_isolate_PR2_18S_ribosomal_RNA_gene,_partial_sequence_-_JX565058.1
GATAGCGACTATATCCACGGGTAGCAGCAGGCGCGAAACTTTCCCACTCGAGACATTCGGAGGAGGTAATGACCAGTTTCATGTAAAGCTTATGCTTTTGTGAATAGGATCACACTTTTCCAGTGTGGTGAAACCTAGCAGAGGGCCAGTCTGGTGC
>Tetratrichomonas_buttreyi_PVIET_16S-like_ribosomal_RNA_gene,_partial_sequence_-_AY886869.1
GATAGCGACTATATCCACGGGTAGCAGCAGGCGCGAAACTTTCCCACTCGAGACATTCGGAGGAGGTAATGACCAGTTTCATGTAAGGCTTATGCCTTTGTGAATAGGATCACACTTTTCCAGTGTGGTGAAACCTAGCAGAGGGCCAGTCTGGTGC
>Tetratrichomonas_sp._2003-5000_small_subunit_ribosomal_RNA_gene,_partial_sequence_-_DQ412633.1
GATAGCGACTATATCCACGGGTAGCAGCAGGCGCGAAACTTTCCCACTCGAGACATTCGGAGGAGGTAATGACCAGTTTCATGTAAAGCTTTATGCTTTTGTGAATAGGATCACACTTTTCCAGTGTGGTGAAACCTAGCAGAGGGCCAGTCTGGTGC
>Tetratrichomonas_sp._KAJ_small_subunit_ribosomal_RNA_gene,_partial_sequence_-_AY245121.1
GATAGCGACTATATCCACGGGTAGCAGCAGGCGCGAAACTTTCCCACTCGAGACTTTCGGAGGAGGTAATGACCAGTTTCACGTGAAGCTTATGCTTCTGTGAATAGGATCACAATTTTCCATTGTGGTGAAACCTAGCAGAGGGCCAGTCTGGTGC
>Tetratrichomonas_sp._LP_clone_8_small_subunit_ribosomal_RNA_gene,_partial_sequence_-_FJ711082.1
GATAGCGACTATATCCACGGGTAGCAGCAGGCGCGAAACTTTCCCACTCGAGACATTCGGAGGAGGTAATGACCAGTTTCATATAAAGCTTCATGCTTATGTGAATAGGATCGCACTTTTCCAGTGCGGTGAAACCTAGCAGAGGGCCAGTCTGGTGC
>Tetratrichomonas_sp._PAN1_18S_ribosomal_RNA_gene,_partial_sequence_-_HQ149992.1
GATAGCGACTATATCCACGGGTAGCAGCAGGCGCGAAACTTTCCCACTCGAGACWTTCGGAGGAGGTAATGACCAGTTTCATGTAAAGCTTATGCTTTTGTGAATAGGATCACACTTTTCCAGTGTGGTGAAACCTAGCAGAGGGCCAGTCTGGTGC
>Theileria_sp._possibly_cervi_or_iso_RMP_-_JX112731.1,_AY735126.1,_JX112731.1
AACGGCTACCACATCTAAGGAAGGCAGCAGGCGCGCAAATTACCCAATCCTGACACAGGGAGGTAGTGACAAGAAATAACAATACGGGACGTATGTTTTGTAATTGGAATGATGGGAATTTAAACCTCTTCCAGAGTATCAATTGGAGGGCAAGTCTGGTGCCAGCAG
>Theileria_sp.,_possibly__luwenshuni_or_orientalis_or_ovis__or_velifera_MK838117.1,_MK849886.1,_LC430939.1,_LC431551.1_ __
CCGGAGAGGGAGCCTGAGAAACGGCTACCACATCTAAGGAAGGCAGCAGGCGCGCAAATTACCCAATCCTGACACAGGGAGGTAGTGACAAGAAATAACAATACGGGGCTTAATGTCTTGTAATTGGAATGATGGGAATTTAAACCTCTTCCAGAGTATCAATTGGAGGGCAAGTCTGGTGCCAGCAGCCGCGGTAATTCCAGCTC
>Theileria_equi_18S_ribosomal_RNA_gene,__KF559357.1_ __
TCCGGAGAGGGAGCCTGAGAAACGGCTACCACATCTAAGGAAGGCAGCAGGCGCGCAAATTACCCAATCCTGACACAGGGAGGTAGTGACAAGAAATAACAATACGGGGCTTGAAGTCTTGTAATTGGAATGATGGGAATTTAAACCCCTTCCAGAGTATCAATTGGAGGGCAAGTCTGGTGCCAGCAGCCGCGGTAATTCCAGCTCC
>Thelazia_callipaeda_MF795662.1 _
AACGGCTACCACATCCAAGGAAGGCAGCAGGCGCGCAAATTACCCACTCTCGGCATGAGGAGGTAGTGACGAAAAATAACGAGACCGTTCTCTTTGAGGCCGGTTATCGGAATGGGTACAATTTAAACCTGTTAACGAGGATCTATGAGAGGGCAAGTCTGGTGCCAGCAG
>Tomocerus_vulgaris_KY382773.1_
GCACCAGACTTGCCCTCCAATAGATCCTCGTTAAAGGATTTAAAGTGTACTCATTCCGATTACGGAGCCTCGTATGAGTTCCGTATCGTTATTTTTCGTCACTACCTCCCCGTGCCGGGAGTGGGTAATTTGCGCGCCTGCTGCCTTCCTTGGATGTGGTAGCCGTT
>Toxocara_cati_18S_small_subunit_ribosomal_RNA_gene,__EF180059.1_ __
CCGGAGAGGGAGCCTGAGAAACGGCTACCACATCCAAGGAAGGCAGCAGGCGCGCAAATTACCCACTCTCGGCATGAGGAGGTAGTGACGAAAAATAACGAGACCGTTCTCTATGAGGCCGGTTATCGGAATGGGTACAATTTAAACCCGTTAACGAGGATCTATGAGAGGGCAAGTCTGGTGCCAGCAGCCGCGGTAATTCCAGCTC
>Toxoplasma_gondii_possibly_Hammondia_sp._or_Neospora_caninum_or_Sarcocystis_sp._L24381.1 _
AACGGCTACCACATCTAAGGAAGGCAGCAGGCGCGCAAATTACCCAATCCTGATTCAGGGAGGTAGTGACAAGAAATAACAACACTGGAAATTTCATTTCTAGTGATTGGAATGATAGGAATCCAAACCCCTTTCAGAGTAACAATTGGAGGGCAAGTCTGGTGCCAGCAG
>Trichinella_sp_possibly_spiralis_or_murrelli_MH289515.1 _
AACGGCTACCACATCCAAGGAAGGCAGCAGGCGCGCAAATTACCCACTCCCAGCTTGGGGAGGTAGTGACGAAAAATAACGAGACGATTCTCGTTTGAGAAACGTTATCGAAATGAGTACGCTTTACACACGCTAACGAGTAGCAATTGGAGGGCAAGTCTGGTGCCAGCAG
>Trichomonas_gallinae_isolate_MR104_18S_ribosomal_RNA_gene,_partial_sequence_-_KX353946.1
GATAGCGACTATATCCACGGGTAGCAGCAGGCGCGAAACTTTCCCACTCGAGACTTTCGGAGGAGGTAATGACCAGTTCCATTGATGCCTTTTGGTATTGTGGATAGGGGTACAGTTTTCCACTGTACCGAAACCTAGCAGAGGGCCAGTCTGGTGC
>Trichomonas_sp._1_AP-2012_strain_CQR2665_18S_ribosomal_RNA_gene,_partial_sequence_-_JX512966.1
GATAGCGACTATATCCACGGGTAGCAGCAGGCGCGAAACTTTCCCACTCGAGACTTTCGGAGGAGGTAATGACCAGTTCCATGGATGCCTTTTGGTATTGTGGATAGGGGTACAGTTTTCCACTGTACCGAAACCTAGCAGAGGGCCAGTCTGGTGC
>Trichuris_vulpis_18S_rRNA_gene,_strain_Tv1_-_HF586909.1
AACGGCTACCACATCCAAGGAAGGCAGCAGGCACGCAAATTACCCACTCCCAGATCGGGGAGGTAGTGACGAAAAATAACGGAACGTATCTCCATGAGACGCGTTACCGGAACGACCGAGCCGTACACAAGCTCGGCTAATTCTATTGGAGGGCAAGTCTGGTGC
>Tritrichomonas_nonconforma_strain_R114_small_subunit_ribosomal_RNA_gene,_partial_sequence_-_AY055803.1
GATAGCGACTATATCCACGGGTAGCAGCAGGCGCGAAACTTACCCACTCGAGACTTTCGGAGGTGGTAATGACCAGTTACATCTTAACCTTTATGGTTGTTTGTATAGGATCACACTTTTCCAGTGTGGTGAAACCTAGCAGAGGGCCAGTCTGGTGC
>Trypanosoma_brucei_rhodesiense_gambiense_or_evansi_AJ009141.1 _
AATAGCTACCACTTCTACGGAGGGCAGCAGGCGCGCAAATTGCCCAATGTCGAAAAAATACGATGAGGCAGCGAAAAGAAATAGAGCCGACCGTGCCCTAGTGCATGGTTGTTTTCAATGGGGGATACTCAAACCCATCCAATATCGAGTAACAATTGGAGGACAAGTCTGGTGCCAGCAC
>Trypanosoma_cruzi_-_AF288661.1_(reversed)
AATAGCTACCACTTCTACGGAGGGCAGCAGGCGCGCAAATTGCCCAATGTCAAAAAAAAAAGATGAGGCAGCGAAAAGAAATAGAGCCGACAGTGCTTTTGCATTGTCGTTTTCAATGGGGGATATTTAAACCCATCCAAAATCGAGTAACAATTGGAGGACAAGTCTGGTGCCAGCA
>Trypanosoma_cruzi_-_AY785574.1_(reversed)
AATAGCTACCACTTCTACGGAGGGCAGCAGGCGCGCAAATTGCCCAATGTCAAAAAAAAAAAGATGAGGCAGCGAAAAGAAATAGAGCCGACAGTGCTTTTGCATTGTCGTTTTCAATGGGGGATATTTAAACCCATCCAAAATCGAGTAACAATTGGAGGACAAGTCTGGTGCCAGCA
>Trypanosoma_cruzi_-_CP015675.1_(reversed)
AATAGCTACCACTTCTACGGAGGGCAGCAGGCGCGCAAATTGCCCAATGTCAAAAAAAAAGATGAGGCAGCGAAAAGAAATAGAGCCGACAGTGCTTTTGCATTGTCGTTTTCAATGGGGGATATTTAAACCCATCCAAAATCGAGTAACAATTGGAGGACAAGTCTGGTGCCAGCA
>Trypanosoma_dionisii_MN607591.1_
TAGCTACCACTTCTACGGAGGGCAGCAGGCGCGCAAATTGCCCAATGTCAAAAAAAAACGATGAGGCAGCGAAAAGAAATAGAGCCGACAGTGCTTTTGCATTGTCGTTTTCAATGGGGGATATTTAAACCCATCCAAAATCGAGTAACAATTGGAGGACAAGTCTGGTGC
>Tsuga_caroliniana_KY865087.1_
GCACCAGACTTGCCCTCCAATGGATCCTCGTTAAGGGATTTAGATTGTACTCATTCCAATTACCAGACTCGATGAGCCCAGTATTGTTATTTATTGTCACTACCTCCCCATGTCAGGATTGGGTAATTTGCGCGCCTGCTGCCTTCCTTGGATGTGGTAGCCGTT
>Tubulinosema_acridophagus_AF024658.1 _
AACCGCTTTCACGTCCAAGGATGGCAGCAGGCGCGAAACTTACCCAATCGTTTTTTAAGACGGAGGTAGTTATGACACATGTGAATTATTCACGAGGAAGATCAATAAATCAGATTTTTTTTACTGGAGGGCAAGTCTGGTGCCAGCAG
>Tujamita_plenalatum_MN583374.1_
AACGGCTACCACATCCAAGGAAGGCAGCAGGCGCGCAAATTACCCACTCCCGGCACGGGGAGGTAGTGACGAAAAATAACGATACGGGACTCATCCGAGGCCCCGTAATCGGAATGAGTACACTCTAAACCCTTTAACGAGGATCAATTGGAGGGCAAGTCTGGTGC
>Tylodelphys_immer_isolate_Di.IN.Gi.MTL.1.7_external_transcribed_spacer,_partial_sequence;_small_subunit_ribosomal_RNA_gene,_internal_transcribed_spacer_1,_5.8S_ribosomal_RNA_gene,_internal_transcribed_spacer_2,_and_large_subunit_ribosomal_RNA_gene,_complete_sequence;_and_external_transcribed_spacer,_partial_sequence_-_MH521252.1
AACGGCTACCACATCCAAGGAAGGCAGCAGGCGCGAAAATTACCCACTCCCGGCACGGGGAGGTAGTGACGAAAAATACGAATACGGGACTCACTCGAGGCTCCGTAATTCGAATGAGTACAATCTAAATCCTTTAACGAGGACCAATTGGAGGGCAAGTCTGGTGCCAGCAG
>Uncultured_trichomonad_parabasalid_clone_CV1_2B_35_small_subunit_ribosomal_RNA_gene,_partial_sequence_-_AY821962.1
GATAGCGACTATATCCACGGGTAGCAGCAGGCGCGAAACTTACCCACTCGAGACTTTCGGAGGTGGTAATGACCAGTTTCATTTAAAGCTTTTGCTTTAATGAATAGGATTACACTTTACTAGTGTAGTGAAACCTAGCAGAGGGCCAGTCTGGTGC
>Uncultured_alveolate_KP213244.1_
GCACCAGACTTGCCCTCCAATTGATTCTCGTAAAGGCATTTGGGTTAAACTCATTCCAATTGCAAAGCATATGCCCTGCATTGATATTTCTTTTCACTGTCTCCCCAATGTATGGGAATTGGACAATTTGCGCGCCTGCTGCCTTCCGTAGAAGTAGTAGCTGTT
>Uncultured_Babesia_KJ598882.1_
AACGGCTACCACATCTAAGGAAGGCAGCAGGCGCGCAAATTACCCAATCCTGACACAGGGAGGTAGTGACAAGAAATAACAATACAGGGCAATTGTCTTGTAATTGGAATGATGGTGACTTAAACCCTCACCAGAGAACCAATTGGAGGGCAAGTCTGGTGC
>Uncultured_cercozoan_EU709135.1_
GCACCAGACTTGCCCTCCAATGGATACTCGTTAAGGGATTTAAATTGTACTCATTCCAATTACCAGACCTGTAAAGGCCCGGTATTGTTATTTTTTGTCACTACCTCCCTGTGTCAGGATTGGGTAATTTGCGCGCCTGCTGCCTTCCTTGGATGTGGTAGCCGTT
>Uncultured_Chytridiomycota_KC561958.1_
GCACCAGACTTGCCCTCCAATTGGTTCTCGTTAAGAGGTTTAAATTGTACTCATTACAATTACAAAACTTAAAAAGCTCTGTATTGTTATTTATTGTCACTACCTCCCCGTGTCGGGATTGGGTAATTTGCGCGCCTGCTGCCTTCCTTGGATGTGGTAGCCGTT
>Uncultured_Cryptomycota_AB971033.1_
AATGGCTACCACTTCTAAGGAAGGCAGCAGGCGCGCAAATTACCCAATCCTGACACAGGGAGGTAGTGACAGTAAATAACAGTGCAGGGCTCTTCGAGTCTTGTAATCGGAATGAGTACAATTTAAACCACTTAACGAGTAACAATTGGAGGGCAAGTCTGGTGC
>Uncultured_Entamoeba_gene_for_18S_rRNA,_,_clone:_Pa_27-2_LC259399.1_ __
CATCGGAGAGGGAGCCTTCAAAATGGCTACCACTTCCAAGGAAGGCAGCAGGCGCGAAAATTACCCACTTGGGACTCCCAGAGGTAGTGAAGACAAATAACTAAACTCTGTCCTATGGATAGAGTTTAAGGGATGAGCTAGACGTTAACACTCTAGCGAAAGCGATTGGAGGGCAAGTCTGGTGCCAGCAGCCGCGGTAATTCCAGCTCCAAT
>Uncultured_eukaryote_JQ242318.1_
AACGGCTACCACATCCAAGGAAGGCAGCAGGCGCGCAAATTACCCAATCCCGACACGGGGAGGTAGTGACAATATGTAACAATATACGGCTTTATCGTCGTATAATTGGAATGAGTACAATTTAAATCCCTTAACGAGGAACAATTGGAGGGCAAGTCTGGTGC
>Uncultured_eukaryote_JQ243702.1_
AACGGCTACCACATCCAAGGAAGGCAGCAGGCGCGCAAATTACCCAATCCTGACATGGGGAGGTAGTGACAATAAATAACAATACTGGGCTCATCGAGTCTGGTAATTGGAATGAGTACAATCTAAATCCCTTAACGAGGATCCATTGGAGGGCAAGTCTGGTGC
>Uncultured_fungus_KC671164.1_
AACGGCTACCACATCCAAGGAAGGCAGCAGGCGCGCAAATTACCCAATCCCGACACGGGGAGGTAGTGACAATAAATATCAATATAGGGCCCTTTCGGGTCTTATAATTGGAATGAGTACAATTTAAATCCCTTAACGAGGAACAATTGGAGGGCAAGTCTGGTGC
>Uncultured_fungus_KF219475.1_
AACGGCTACCACATCCAAGGAAGGCAGCAGGCGCGCAAATTACCCAATCCCGACACGGGGAGGTAGTGACAATACATAACAATATACGGCTTTAACGTCGTATAATTGGAATGAGTACAATTTAAATCCCTTAACGAGGAACAATTGGAGGGCAAGTCTGGTGC
>Uncultured_fungus_KT285797.1_
GCACCAGACTTGCCCTCCAATTGTTCCTCGTTAAGGGATTTAGATTGTACTCATTCCAATTACGAGACCCAAAAGAGCCCCGTATCAGTATTTATTGTCACTACCTCCCCGAATTGGGATTGGGTAATTTGCGCGCCTGCTGCCTTCCTTGGATGTGGTAGCCGTT
>Uncultured_Glomus_HG380200.1_
AACGGCTACCACATCCAAGGAAGGCAGCAGGCGCGCAAATTACCCAATCCCGACACGGGGAGGTAGTGACAATAAATAACAATATAGGGCCCTTTCGGGTCTTATAATTGGAATGAGTACAATTTAAATCTCTTAACGAGGAACAATTGGAGGGCAAGTCTGGTGC
>Uncultured_Trebouxiophyceae_KJ639850.1_
AACGGCTACCACATCCAAGGAAGGCAGCAGGCGCGCAAATTACCCAATCCCAACGCGGGGAGGTAGTGACAATAAATAACCATACCGGGCTTTTTCAAGTCTGGTAATGGGAATGAGAACAATCTAAATCCCTTATCGAGGACCCATTGGAGGGCAAGTCTGGTGC
>Unidentified_plant_HQ438110.1_
AACGGCTACCACATCCAAGGAAGGCAGCAGGCGCGCAAATTACCCAATCCTGACATGGGGAGGTAGTGACAATAAATAACAATACTGGGCTCATCGAGTCTGGTAATTGGAATGAGTACAATCTAAATCCCTTAACGAGGATCCATTGGAGGGCAAGTCTGGTGC
>Urogonimus_macrostomus_voucher_3LF-1831_18S_ribosomal_RNA_gene,_partial_sequence_-_KP903631.1
AACGGCTACCACTTCCAAGGAAGGCAGCAGGCGCGAAAATTACCCACTCCCGGCACGGGGAGGTAGTGACGAAAAATACGAATACGGGACTCAATCGAGGCTCCGTAATTCGAATGAGTACACTTTAAATCCTTTAACGAGGACCAATTGGAGGGCAAGTCTGGTGCCAGCAG
>Versteria_mustelae_gene_for_18S_rRNA,_partial_sequence_-_AB731633.1
AACGGCTACCACTTCCAAGGGAGGCAGCAGGCGCGCAACTTACCCACTCCCGGCACGGGGAGGTGGTGACGAAAAATACCGATGCGGGACTCCTTCAAGAGGCTCCGTAATCGGAATGAGTGGACTCTAAATCCTTTCACGAGGATCCATTGGAGGGCAAGTCTGGTGCCAGCAG
>Viannaia_minispicula_isolate_Vm2_18S_ribosomal_RNA_gene,_partial_sequence_-_JX877682.1
AACGGCTACCACATCCAAGGAAGGCAGCAGGCGCGAAACTTATCCAATCTTGAAGAGATGAGATAGTGACTAAAAATAAGAAGACCATTCCTATGGAACGGTCATTCCAATGAGTTGATCATAAACCTTTTTTCGAGGATCAAGTGGAGGGCAAGTCTGGTGCCAGCAG
>Vishniacozyma_sp._MN450784.1_
GCACCAGACTTGCCCTCCAGTTGTTCCTCGTTAAGGGATTTAAATTGTACTCATTCCAATTATAAGACCCAATAGAGCCCTATATTGTTATTTATTGTCACTACCTCCCCGTGTCGGGATTGGGTAATTTGCGCGCCTGCTGCCTTCCTTGGATGTGGTAGCCGTT
>Vittaforma_corneae_KY245927.1 _
GATTGCTCCCACGTCCAAGGACGGCAGCAGGCGCGAAAATTGCCCACTCTTTGCAGGAGGCAGTTATGAGACGTGAAGATGAGTATCTTGTAAAGAGGGATAGGAGAATTGGAGGGCAAGTTTGGTGCCAGCAG
>Yarrowia_sp._FJ153124.1_
AACGGCTACCACATCCAAGGAAGGCAGCAGGCGCGCAAATTACCCAATCCTGACACAGGGAGGTAGTGACAATATATAACGATCCGGGGCTCTTTGAGTTTCGGAATTGGAATGAGTACAATTTAAATACCTTAACGAGGAACAATTGGAGGGCAAGTCTGGTGC
>Zeylanurotrema_spearei_18S_ribosomal_RNA_gene,_partial_sequence_-_AY222088.1
AATGGCTACCACTTCTAAGGAAGGCAGCAGGCGCGAAAATTACCCACTCCCGGCACGGGGAGGTAGTGACGAAAAATACGAATACGGGACTCAATCGAGGCTCCGTAATTCGAATGAGTACACTTTAAATCCTTTAACGAGGACCAATTGGAGGGCAAGTCTGGTGCCAGCAG
>Zoniolaimus_mawsonae_18S_rRNA_gene_-_AJ920338.2
AACGGCTACCACATCCAAGGAAGGCAGCAGGCGCGTAACTTATCCACTCTTGAAGAGWTGAGATAGTGACTAAAAATAAAAAGACCATTCCTATGGAACGGTCATTTCAATGAGTTGATCATAAACCTTTTTTCGAGGATCAAGTGGAGGGCAAGTCTGGTGCCAGCAG
